# Supplementary material for: Integrated Transcriptomics and Metabolomics Analysis of the Fructan Metabolism Response to Low-Temperature Stress in Garlic
Source: Genes (Basel). 2023 Jun 19;14(6):1290. doi: 10.3390/genes14061290 (PMC10298409; doi:10.3390/genes14061290)
Supplement: Supplementary file 1 [file genes-14-01290-s001.zip]

Archive with 6 entries (5 files):
- supplementary materials/Figure S1.pdf
- supplementary materials/Table S1-S3.pdf
- supplementary materials/Table S4.xlsx
- supplementary materials/Table S5.xlsx
- supplementary materials/Table S6.xlsx
- supplementary materials/
