# Supplementary material for: Integrated Transcriptomics and Metabolomics Analysis of the Fructan Metabolism Response to Low-Temperature Stress in Garlic
Source: Genes (Basel). 2023 Jun 19;14(6):1290. doi: 10.3390/genes14061290 (PMC10298409; doi:10.3390/genes14061290)
Supplement: Supplementary file 1 [file genes-14-01290-s001.zip › supplementary materials/Table S4.xlsx]

## Sheet: Sheet1
Index	Q1 (Da)	Q3 (Da)	Rt (min)	Molecular Weight (Da)	Ionization model	Compounds	Class	MCK01	MCK02	MCK03	MDT11	MDT12	MDT13	MDT51	MDT52	MDT53	cpd_ID	kegg_map
pma0134	121.042	93.058	1.22	120.042	[M+H]+	D(-)-Threose	Carbohydrates	3030000	1750000	1750000	1660000	1950000	1950000	1570000	2020000	1610000	--	--
pma0149	341.079	207.066	2.73	340.079	[M+H]+	Sinapoyl malate	Organic acids and derivatives	25600	36200	43900	54800	55500	46300	39700	55600	48500	C02887	ko00940
pma0249	479.118	317.1	3.6	478.118	[M+H]+	Selgin 5-O-hexoside	Flavone	1420000	2500000	2830000	1810000	2230000	1990000	1840000	1900000	2530000	--	--
pma0253	477.14	315	5.17	476.14	[M+H]+	O-methylChrysoeriol 5-O-hexoside	Flavone	24900	53800	50900	44800	54600	38200	61300	35800	55500	--	--
pma0461	277.216	93.1	8.45	276.216	[M+H]+	14,15-Dehydrocrepenynic acid	Lipids	12900000	7560000	5780000	6630000	11700000	6340000	7310000	7550000	10900000	--	--
pma0675	153.047	135.042	3.29	152.047	[M+H]+	o-Anisic acid	Organic acids and derivatives	267000	280000	215000	162000	135000	128000	60400	244000	64300	--	--
pma0702	558.282	207.2	3.3	557.282	[M+H]+	N', N''-disinapoylspermidine	Phenolamides	9170	11200	6060	15200	15800	11700	24300	17900	17900	--	--
pma0760	565	317	4.28	564	[M+H]+	Selgin O-malonylhexoside	Flavone	2630000	4240000	4630000	2920000	3480000	3670000	1690000	2840000	2350000	--	--
pma0791	521	273	4.49	520	[M+H]+	Naringenin O-malonylhexoside	Flavanone	876000	1050000	865000	876000	1020000	1030000	1060000	1030000	927000	--	--
pma0795	551	303.1	4.65	550	[M+H]+	Tricetin O-malonylhexoside	Flavone	129000	202000	226000	178000	199000	143000	178000	262000	231000	--	--
pma0825	503	255	5.34	502	[M+H]+	Chrysin O-malonylhexoside	Flavone	587000	372000	648000	365000	387000	326000	533000	281000	326000	--	--
pma0948	138.091	121.1	1.22	137.091	[M+H]+	Hydroxyphenethylamine	Others	34700000	21700000	22800000	21500000	24000000	24300000	20300000	26100000	20400000	--	--
pma1108	433.113	283.1	3.73	432.113	[M+H]+	Apigenin C-glucoside	Flavone	16200	32900	60200	29800	38400	22800	48900	36200	44800	--	--
pma1303	492.308	184	8.71	491.308	[M+H]+	LysoPC 16:2	Lipids	66500	24500	24600	18700	14800	34900	7950	13900	1470	--	--
pma1751	286	124	1.96	285	[M+H]+	Nicotinic acid-hexoside	Vitamins and derivatives	78600	109000	144000	181000	110000	108000	190000	125000	113000	--	--
pma1840	250	147	2.93	250	Protonated	Coumaroyl choline	Alkaloids	783000	386000	491000	360000	308000	460000	62800	150000	106000	--	--
pma2172	268	121	5.97	267	[M+H]+	Cinnamoyl tyramine	Alkaloids	64800	17200	18000	31900	40700	40800	21700	30300	29100	--	--
pma2405	280	177	2.89	280	Protonated	Feruloylcholine	Alkaloids	3320000	1870000	2580000	2210000	2040000	2270000	567000	857000	641000	--	--
pma2987	142.1	83.1	0.63	141.1	[M+H]+	Histidinol	Alcohols	22200000	22000000	21700000	23000000	22700000	23400000	23100000	22800000	26300000	C00860	ko00340,ko01100,ko01110,ko01230
pma3101	256.2	124.1	0.84	255.2	[M+H]+	Nicotinate ribonucleoside	Vitamins and derivatives	313000	283000	356000	290000	283000	197000	275000	289000	277000	C05841	ko00760,ko01100
pma3443	535.3	331.1	5.8	534.3	[M+H]+	Tricin 7-O-acetylglucoside	Flavone	5530	6460	6780	8420	3360	3700	7470	6040	5340	--	--
pma3606	295.2	179.2	9.18	294.2	[M+H]+	9-Hydroxy-(10E,12Z,15Z)-octadecatrienoic acid	Lipids	31700000	19300000	13500000	17800000	23500000	20300000	15500000	19900000	24800000	--	--
pma3649	132.1	86.1	0.99	131.1	[M+H]+	5-Aminolevulinate	Organic acids and derivatives	38900000	58800000	54800000	62000000	57100000	62100000	71700000	61800000	65500000	C00430	ko00260,ko00860,ko01100,ko01110,ko02010
pma3724	369.1	177.1	3.37	368.1	[M+H]+	1-O-Feruloyl quinic acid	Organic acids and derivatives	131000	140000	84200	104000	162000	122000	67400	120000	87900	--	--
pma6270	258.2	104.2	0.76	258.2	Protonated	sn-Glycero-3-phosphocholine	Alkaloids	3740000	2290000	1880000	2090000	1340000	2500000	1510000	2710000	2340000	C00670	ko00564,ko00565
pma6281	145.06	101.06	0.74	146.06	[M-H]-	Methylglutaric acid	Organic acids and derivatives	82500	46600	46500	49000	54900	65800	59900	67200	55700	--	--
pma6298	96.04	68.05	1.21	95.04	[M+H]+	3-Hydroxypyridine	Others	19400	30800	27400	22500	14100	13800	12400	14700	9530	--	--
pma6460	337	163.1	2.77	338	[M-H]-	5-O-p-Coumaroylquinic acid	Organic acids and derivatives	5940	8530	8610	9	9	9	6080	6240	3330	--	--
pma6499	509.3	347.1	3.38	508.3	[M+H]+	Limocitrin O-hexoside	Flavone	38200	49100	72900	58400	40500	44800	89300	73100	84400	--	--
pma6516	757.3	595.2	3.68	756.3	[M+H]+	C-hexosyl-apigenin O-hexosyl-O-hexoside	Flavone	244000	280000	395000	320000	326000	355000	437000	357000	424000	--	--
pma6558	313.08	298.05	7.31	314.08	[M-H]-	Velutin	Flavone	20700	20500	27300	16700	33300	29400	21200	17700	19600	--	--
pma6561	341	135	3.11	342	[M-H]-	Caffeic acid O-glucoside	Phenylpropanoids	911000	957000	1070000	1300000	1260000	704000	697000	524000	542000	--	--
pma6586	567.3	405.2	3.97	566.3	[M+H]+	Tricin O-glycerylhexoside	Flavone	73500	87700	108000	124000	124000	83700	210000	191000	189000	--	--
pma6599	207.1	85	3.21	206.1	[M+H]+	6-Hydroxymethylherniarin	Phenylpropanoids	170000	178000	233000	215000	198000	168000	117000	142000	141000	--	--
pma6625	405.13	243.06	4.55	406.13	[M-H]-	E-3,4,5'-Trihydroxy-3'-glucopyranosylstilbene	Others	13500	11000	15200	12200	29100	11500	13900	22700	9460	--	--
pma6638	477.2	315	5.4	476.2	[M+H]+	O-methylChrysoeriol 7-O-hexoside	Flavone	28300	53800	51200	43700	59800	46900	69100	45300	61800	--	--
pma6639	479.2	317.2	4.11	478.2	[M+H]+	Isorhamnetin O-hexoside	Flavonol	4670000	8340000	9420000	6620000	10100000	7880000	14200000	15400000	14200000	--	--
pmb0037	166.1	121.3	1.55	165.1	[M+H]+	Hordenine	Alkaloids	52400	66100	42600	40900	27500	51200	30600	43100	32200	C06199	ko00350
pmb0064	374.1	198.2	2.07	373.1	[M+H]+	DIMBOA glucoside	Others	12300	18500	12900	35000	14900	17600	16500	14400	14000	C04831	ko00402
pmb0069	122	105	2.35	121	[M+H]+	Benzamide	Others	24500000	13100000	9070000	9020000	8790000	11100000	6620000	8920000	7720000	C09815	--
pmb0108	375.2	137.1	3.44	374.2	[M+H]+	Feruloyl syringic acid	Phenylpropanoids	43100	37000	41800	44900	65800	78900	77800	82700	67600	--	--
pmb0115	225.1	121	3.51	224.1	[M+H]+	3-Hydroxykynurenine	Amino acid and derivatives	115000	94800	102000	120000	80600	77500	45800	74000	63600	C02794	--
pmb0128	213.3	81	4.61	212.3	[M+H]+	delta-Tridecalactone	Lipids	38500	10500	23300	32800	7990	18000	3370	14600	5370	--	--
pmb0130	203	144	4.59	202	[M+H]+	N-Acetyl tryptamine	Phenolamides	12700	9790	14500	10600	13600	9040	5680	10300	9480	--	--
pmb0142	165.1	95.2	5.97	164.1	[M+H]+	Caffeic aldehyde	Phenylpropanoids	749000	866000	751000	713000	641000	513000	584000	585000	655000	C10945	ko00940,ko01110
pmb0149	351	147.1	6.6	350	[M+H]+	MAG (18:4) isomer1	Lipids	275000	79000	80800	83000	46500	72000	28000	23700	43200	--	--
pmb0159	696.4	355.2	7.49	695.4	[M+H]+	DGMG (18:2) isomer2	Lipids	1740000	2030000	2410000	1860000	1760000	1930000	1950000	1830000	1930000	--	--
pmb0160	353.3	261.1	7.68	352.3	[M+H]+	MAG (18:3) isomer5	Lipids	2140000	1990000	2710000	2420000	1720000	2250000	2230000	2090000	2230000	--	--
pmb0161	696.4	355.3	8.01	695.4	[M+H]+	DGMG (18:2) isomer1	Lipids	8120000	10000000	11700000	10000000	7470000	8290000	7500000	5900000	6180000	--	--
pmb0163	696.4	355.4	8.21	695.4	[M+H]+	DGMG (18:2) isomer3	Lipids	7640000	10100000	14600000	9920000	7770000	9190000	8710000	5240000	7530000	--	--
pmb0164	355.1	147.2	8.33	354.1	[M+H]+	MAG (18:2) isomer1	Lipids	684000	778000	872000	691000	744000	702000	585000	531000	556000	--	--
pmb0165	494.3	184.1	8.46	493.3	[M+H]+	LysoPC 16:1	Lipids	8180000	13200000	19400000	13600000	7800000	9110000	9490000	6600000	7650000	--	--
pmb0168	700.1	184.4	9.27	699.1	[M+H]+	PC 16:1/14:1	Lipids	6190	7080	10900	15200	12400	11700	39900	32000	30200	--	--
pmb0197	298.1	166.3	1.16	297.1	[M+H]+	N2-methylguanosine	Nucleotide and derivates	305000	324000	359000	241000	545000	309000	140000	231000	226000	--	--
pmb0202	153	110	1.16	152	[M+H]+	Xanthine	Nucleotide and derivates	10600	22100	36800	24100	10900	7190	10300	9610	9360	C00385	ko00230,ko00232,ko01100,ko01110
pmb0235	323.1	177.4	2.66	322.1	[M+H]+	O-Feruloyl coumarin	Phenylpropanoids	7870	6340	9650	9980	6650	8210	4970	9580	7720	--	--
pmb0242	310	251	2.93	310	Protonated	Sinapoylcholine	Alkaloids	57100	28900	26500	18200	12200	19100	3350	10900	9990	C00933	ko00940
pmb0247	137.3	94.2	3.15	136.3	[M+H]+	p-Aminobenzoate	Organic acids and derivatives	95100	104000	86300	60900	82300	55500	9	9	9	C00568	ko00790,ko01100
pmb0277	331.1	315	5.66	330.1	[M+H]+	Tricin	Flavone	37300	29400	50200	41800	108000	71000	133000	315000	271000	--	--
pmb0287	351.4	334.3	7.15	350.4	[M+H]+	MAG (18:4) isomer2	Lipids	202000	165000	230000	159000	150000	190000	143000	206000	195000	--	--
pmb0292	387.1	331.1	7.57	386.1	[M+H]+	Cholesterol	Lipids	47800	84000	48500	44600	49700	51000	53400	127000	47700	C00187	ko00100,ko01100
pmb0296	357.2	265.4	8.88	356.2	[M+H]+	MAG (18:1) isomer2	Lipids	2520000	2810000	2550000	2630000	3080000	2500000	2780000	2710000	2670000	--	--
pmb0302	126.1	96	3.64	125.1	[M+H]+	2-Aminoethylphosphonate	Lipids	49300	61900	56700	72300	52900	59400	37300	46200	62400	C03557	ko00440,ko01100,ko02010
pmb0358	641.1	479.1	4.3	640.1	[M+H]+	Selgin O-hexosyl-O-hexoside	Flavone	27500	29300	54100	48100	33500	16300	24900	25300	32000	--	--
pmb0374	136.1	118.9	1.78	135.1	[M+H]+	Aminopurine	Others	19500000	18000000	15700000	21500000	24900000	23300000	21000000	23700000	24500000	--	--
pmb0378	625.2	177.2	4.39	624.2	[M+H]+	Luteolin O-feruloylhexoside	Flavone	45600	98500	56400	79100	106000	71900	83800	87600	82200	--	--
pmb0382	339.1	177.2	3.81	338.1	[M+H]+	O-Feruloyl 4-hydroxylcoumarin	Phenylpropanoids	1760000	2760000	2730000	2140000	3540000	2590000	3150000	3560000	1820000	--	--
pmb0423	195.1	145.3	3.17	194.1	[M+H]+	Hydroxy-methoxycinnamate	Phenylpropanoids	7900000	6410000	7870000	8170000	4900000	8230000	7970000	10500000	9960000	--	--
pmb0449	162.1	97.9	0.79	161.1	[M+H]+	2-Aminoadipic acid (L-Homoglutamic acid)	Amino acid and derivatives	589000	454000	407000	482000	227000	643000	404000	441000	492000	C00956	ko00300,ko00310,ko01100,ko01110,ko01210,ko01230
pmb0464	458.1	116.3	0.8	457.1	[M+H]+	Aspartic acid di-O-glucoside	Amino acid and derivatives	4840000	5570000	4520000	6680000	3280000	7520000	3400000	6700000	3990000	--	--
pmb0475	671.2	509	2.8	670.2	[M+H]+	Gallic acid O-feruloyl-O-hexosyl-O-hexoside	Phenylpropanoids	9	9	9	9	9	9	22600	22900	22600	--	--
pmb0484	104.1	60.1	0.68	103.1	[M+H]+	Choline	Alkaloids	31500000	25200000	25300000	30200000	32200000	27900000	30500000	32300000	41300000	C00114	ko00260,ko00564,ko01100,ko02010
pmb0488	146.2	72.2	0.89	145.2	[M+H]+	Spermidine	Phenolamides	6720000	4150000	4540000	5630000	4310000	4820000	2740000	4160000	3240000	C00315	ko00330,ko00410,ko00480,ko00940,ko01100,ko02010
pmb0489	397.1	147.3	1.69	396.1	[M+H]+	N-hexosyl-p-coumaroyl putrescine	Phenolamides	49500	24400	29500	26300	21100	12000	38100	40300	44000	--	--
pmb0492	584.2	325	2.46	583.2	[M+H]+	"N',N"",N""'-p-coumaroyl-cinnamoyl-caffeoyl spermidine"	Phenolamides	941000	1070000	1100000	1160000	1490000	1080000	900000	1300000	1220000	--	--
pmb0501	131.1	114.1	0.75	130.1	[M+H]+	Agmatine	Phenolamides	493000	715000	827000	618000	405000	422000	360000	443000	409000	C00179	ko00330,ko01100
pmb0503	439.1	147.4	2.27	438.1	[M+H]+	N-(4'-O-glycosyl)-p-coumaroyl agmatine	Phenolamides	9	9	9	9	9	9	14600	5510	7430	--	--
pmb0505	235.1	147.2	2.46	234.1	[M+H]+	N'-p-Coumaroyl putrescine	Phenolamides	853000	476000	516000	569000	382000	493000	442000	468000	424000	--	--
pmb0514	348.1	136.1	0.85	347.1	[M+H]+	Adenosine 3'-monophosphate	Nucleotide and derivates	1820000	732000	1040000	836000	478000	2290000	949000	1230000	736000	C01367	ko00230
pmb0532	349.1	137.3	1.29	348.1	[M+H]+	Inosine 5'-monophosphate	Nucleotide and derivates	160000	54500	87400	81800	32800	189000	103000	139000	80800	C00130	ko00230,ko01100,ko01110
pmb0541	697.1	534.9	2.11	697.1	Protonated	Cyanidin 3-O-glucosyl-malonylglucoside	Anthocyanins	9	9	9	9	9	9	9	9	9	--	--
pmb0542	535.1	287.5	2.87	535.1	Protonated	Cyanidin 3-O-malonylhexoside	Anthocyanins	26300	28200	28200	34400	9930	15100	13900	18400	25900	--	--
pmb0545	477.1	315	3.32	477.1	Protonated	Rosinidin O-hexoside	Anthocyanins	9	9	9	9	9	9	80900	119000	96000	--	--
pmb0565	509.1	347.2	3.36	508.1	[M+H]+	Syringetin 3-O-hexoside	Flavonol	34800	39200	61900	50700	55000	38600	71700	70500	68100	--	--
pmb0566	581.2	383.2	3.7	580.2	[M+H]+	Luteolin O-hexosyl-O-pentoside	Flavone	27000	42000	31100	16600	44800	17900	39200	27000	50100	--	--
pmb0576	519	271	4.36	518	[M+H]+	Apigenin O-malonylhexoside	Flavone	9130000	14300000	12700000	11000000	12500000	14900000	19100000	18900000	19600000	--	--
pmb0580	417.1	255.1	4.94	416.1	[M+H]+	Chrysin 5-O-glucoside (Toringin)	Flavone	108000	23700	57800	33200	28600	28500	46000	43600	50800	--	--
pmb0587	639.1	477	3.23	638.1	[M+H]+	Chrysoeriol O-glucuronic acid-O-hexoside	Flavone	212000	449000	841000	390000	772000	774000	1880000	1170000	1440000	--	--
pmb0588	611.1	449.3	3.44	610.1	[M+H]+	Luteolin 3',7-di-O-glucoside	Flavone	486000	580000	687000	670000	592000	635000	667000	475000	498000	--	--
pmb0592	771.1	463.2	3.78	770.1	[M+H]+	Chrysoeriol O-hexosyl-O-rutinoside	Flavone	9	9	9	55000	65400	94300	107000	86000	76000	--	--
pmb0595	479.2	317.2	4.09	478.2	[M+H]+	Isorhamnetin 5-O-hexoside	Flavonol	4480000	7210000	10200000	7030000	9330000	8620000	13200000	15100000	13000000	--	--
pmb0600	609.4	301	4	608.4	[M+H]+	Chrysoeriol 7-O-rutinoside	Flavone	29300	67100	73500	30900	81800	48000	140000	63500	92300	--	--
pmb0602	509.3	347.2	4.08	508.3	[M+H]+	Syringetin 7-O-hexoside	Flavone	11700	20000	18800	12200	20300	25300	28000	68300	51300	--	--
pmb0603	625.1	301.6	4.13	624.1	[M+H]+	Chrysoeriol O-hexosyl-O-hexoside	Flavone	5100	7790	11700	5870	10100	15200	17500	10400	14700	--	--
pmb0604	449.1	287.6	4.04	448.1	[M+H]+	Kaempferol 3-O-glucoside (Astragalin)	Flavonol	58700	82400	116000	89900	95500	98800	89900	118000	68100	C12249	ko00944,ko01110
pmb0606	477.1	301.5	4.12	476.1	[M+H]+	Chrysoeriol O-glucuronic acid	Flavone	462000	664000	921000	480000	850000	936000	2390000	2020000	1830000	--	--
pmb0607	463.2	301.1	4.22	462.2	[M+H]+	Chrysoeriol 7-O-hexoside	Flavone	860000	2010000	2850000	1330000	2230000	1900000	3670000	3400000	3780000	--	--
pmb0608	549.1	301.4	4.47	548.1	[M+H]+	Chrysoeriol O-malonylhexoside	Flavone	1500000	2590000	3420000	2440000	2450000	2740000	2840000	3680000	3370000	--	--
pmb0615	789.1	626.8	2.65	788.1	[M+H]+	Hesperetin C-hexosyl-O-hexosyl-O-hexoside	Flavone	919000	1060000	1320000	1330000	1090000	1100000	1020000	1070000	1180000	--	--
pmb0618	627.1	465.1	2.7	626.1	[M+H]+	8-C-hexosyl-hesperetin O-hexoside	Flavone	1150000	1810000	2340000	1690000	2020000	1880000	4920000	3710000	3680000	--	--
pmb0619	775.1	612.9	2.56	774.1	[M+H]+	Eriodictiol 6-C-hexoside 8-C-hexoside-O-hexoside	Flavone	748000	1100000	1110000	1010000	884000	924000	812000	862000	878000	--	--
pmb0620	787.1	625.1	2.81	786.1	[M+H]+	Chrysoeriol 6-C-hexoside 8-C-hexoside-O-hexoside	Flavone	6100000	5760000	7040000	6740000	6160000	7080000	7850000	7240000	6620000	--	--
pmb0626	757.1	433.4	3.1	756.1	[M+H]+	6-C-hexosyl-apigenin O-hexosyl-O-hexoside	Flavone	33300	37200	55700	34400	40100	36600	34200	28600	36300	--	--
pmb0628	613.1	451.1	3	612.1	[M+H]+	Eriodictiol C-hexosyl-O-hexoside	Flavone	350000	452000	478000	508000	425000	428000	442000	338000	420000	--	--
pmb0639	757.2	595.2	2.73	756.2	[M+H]+	8-C-hexosyl-apigenin O-hexosyl-O-hexoside	Flavone	126000	108000	185000	150000	118000	140000	189000	161000	196000	--	--
pmb0645	627.1	465.2	3.38	626.1	[M+H]+	6-C-hexosyl-hesperetin O-hexoside	Flavone	3670000	6060000	8460000	7510000	8360000	6330000	9330000	7830000	9370000	--	--
pmb0647	581.1	419.1	3.45	580.1	[M+H]+	8-C-hexosyl-luteolin O-pentoside	Flavone	21800	30500	22000	36300	41300	39900	52700	58600	47100	--	--
pmb0652	565.1	433.3	3.5	564.1	[M+H]+	C-hexosyl-apigenin O-pentoside	Flavone	39300	57600	51200	45700	74900	66800	58400	45700	61500	--	--
pmb0653	595.1	463.1	3.61	594.1	[M+H]+	di-C,C-hexosyl-apigenin	Flavone	863000	927000	1040000	946000	839000	945000	965000	1070000	944000	--	--
pmb0662	787.2	463.1	3.72	786.2	[M+H]+	C-hexosyl-luteolin O-feruloylhexoside	Flavone	59200	57200	37900	88800	48800	86900	123000	84600	96000	--	--
pmb0663	611.1	317.1	3.68	610.1	[M+H]+	8-C-hexosyl-luteolin O-hexoside	Flavone	623000	1050000	1140000	998000	1360000	903000	1230000	1080000	1300000	--	--
pmb0665	611.2	465.1	3.77	610.2	[M+H]+	Luteolin 8-C-hexosyl-O-hexoside	Flavone	8070	15300	6810	22700	11900	12000	6190	9880	11300	--	--
pmb0672	771.1	463.1	3.94	770.1	[M+H]+	6-C-hexosyl-apigenin O-feruloylhexoside	Flavone	66000	66300	65000	81800	74300	48800	49900	49300	71900	--	--
pmb0678	771.2	177.1	4.17	770.2	[M+H]+	8-C-hexosyl-apigenin O-feruloylhexoside	Flavone	7110	13700	15600	9	9	9	26400	12600	19600	--	--
pmb0682	801	301.2	4.25	800	[M+H]+	8-C-hexosyl-apigenin O-sinapoylhexoside	Flavone	9	9	9	9	9	9	26700	26300	36000	--	--
pmb0686	537	289	4.45	536	[M+H]+	Eriodictyol O-malonylhexoside	Flavanone	48100	52400	57400	39200	72500	72000	60900	59300	57700	--	--
pmb0689	463.1	331.2	4.66	462.1	[M+H]+	Chrysoeriol C-hexoside	Flavone	3400	6700	7530	7920	9020	4640	16300	16700	20600	--	--
pmb0696	625	463	3.4	624	[M+H]+	8-C-hexosyl chrysoeriol O-hexoside	Flavone	2310000	1300000	1220000	1310000	1080000	360000	925000	1160000	619000	--	--
pmb0706	713.1	465.1	2.88	712.1	[M+H]+	Quercetin 5-O-malonylhexosyl-hexoside	Flavonol	229000	251000	190000	111000	245000	240000	134000	201000	159000	--	--
pmb0709	713.1	465.2	3.43	712.1	[M+H]+	Quercetin 7-O-malonylhexosyl-hexoside	Flavonol	421000	551000	556000	573000	624000	653000	552000	791000	702000	--	--
pmb0711	611.2	303.1	3.63	610.2	[M+H]+	Quercetin 7-O-rutinoside	Flavonol	71300	245000	67300	61300	93200	216000	124000	117000	183000	--	--
pmb0713	655.2	331.2	3.42	654.2	[M+H]+	Tricin 7-O-hexosyl-O-hexoside	Flavone	4520	7520	16000	9	9	9	11500	24400	35000	--	--
pmb0716	655.2	330.9	4.07	654.2	[M+H]+	Tricin di-O-hexoside	Flavone	34500	32500	48000	43600	48800	21100	38700	43300	29600	--	--
pmb0720	579.1	331.1	4.45	578.1	[M+H]+	Tricin O-malonylhexoside	Flavone	115000	110000	242000	145000	192000	191000	183000	474000	370000	--	--
pmb0724	477.1	331.1	4.9	476.1	[M+H]+	Tricin O-rhamnoside	Flavone	9	9	9	9	9	9	7260	10300	6600	--	--
pmb0736	493.1	331	4.21	492.1	[M+H]+	Tricin 7-O-hexoside	Flavone	506000	444000	917000	615000	1020000	821000	1010000	2460000	1650000	--	--
pmb0744	435.3	330.8	5.4	434.3	[M+H]+	Tricin O-phenylformic acid	Flavone	9	9	9	8400	5690	4050	7420	9100	8470	--	--
pmb0749	369.1	177.2	2.34	368.1	[M+H]+	O-Feruloyl quinic acid	Organic acids and derivatives	9	9	9	9	9	9	20300	10800	13500	--	--
pmb0751	321.1	147.3	3.74	320.1	[M+H]+	5-O-p-Coumaroyl shikimic acid	Organic acids and derivatives	18300	29900	25700	14300	18400	18300	6250	23000	12900	--	--
pmb0758	491.1	329	2.92	490.1	[M+H]+	Anisic acid O-feruloyl hexoside	Organic acids and derivatives	9	9	9	25700	26400	20800	24700	62900	36700	--	--
pmb0764	144.1	113.2	2.63	143.1	[M+H]+	4-Methyl-5-thiazoleethanol	Alcohols	1010000	1180000	1200000	1270000	762000	896000	608000	529000	628000	C04294	ko00730,ko01100
pmb0766	390.4	328.3	7	389.4	[M+H]+	Azoxystrobin acid	Organic acids and derivatives	519000	509000	500000	593000	498000	478000	457000	487000	496000	--	--
pmb0767	302.4	60.2	7.41	301.4	[M+H]+	D-erythro-Dihydrosphingosine	Alcohols	545000	364000	435000	420000	396000	443000	302000	258000	254000	--	--
pmb0771	314	177	4.84	313	[M+H]+	N-Feruloyl tyramine	Phenolamides	2990000	9350000	228000	235000	49000000	14500000	424000	1010000	4000000	C02717	--
pmb0774	177.2	160.3	1.6	176.2	[M+H]+	N-hydroxy tryptamine	Alkaloids	239000	260000	354000	223000	241000	282000	164000	212000	237000	C17203	ko00380
pmb0776	337.1	177.4	2.76	336.1	[M+H]+	N-Feruloyl tryptamine	Alkaloids	14700	12100	5220	5770	6630	9950	10200	8150	7120	--	--
pmb0782	86.1	69.2	1.17	85.1	[M+H]+	Piperidine	Alkaloids	10800000	12600000	13600000	13200000	10000000	8080000	8610000	10100000	7460000	C01746	ko00960
pmb0785	130.1	103.3	4.5	129.1	[M+H]+	Isoquinoline	Alkaloids	14300	11700	12100	8780	9850	8250	9	9	9	C06323	--
pmb0786	180	162	0.62	179	[M+H]+	Glucosamine	Carbohydrates	1290000	1220000	1420000	1420000	1270000	1600000	1440000	1380000	1730000	C00329	ko00520,ko01100
pmb0789	332.1	314.3	1.16	331.1	[M+H]+	Pyridoxine O-glucoside	Vitamins and derivatives	14600000	16900000	13000000	15900000	11300000	13700000	6880000	13200000	9060000	--	--
pmb0790	494.1	332.5	1.56	493.1	[M+H]+	Pyridoxine di-O-hexoside	Vitamins and derivatives	59500	57100	58900	63900	38800	51500	23600	67800	44100	--	--
pmb0800	123.1	79.9	1.53	122.1	[M+H]+	Niacinamide	Vitamins and derivatives	10800000	17900000	16700000	9740000	8290000	6530000	6030000	4170000	5260000	C00153	ko00760,ko01100
pmb0802	220.2	202.1	2.24	219.2	[M+H]+	D-Pantothenic acid	Vitamins and derivatives	4180000	4920000	5370000	5280000	4310000	4620000	4170000	3640000	4250000	C00864	ko00410,ko00770,ko01100,ko01110
pmb0818	206.1	147.5	2.45	205.1	[M+H]+	Methoxyindoleacetic acid	Indole derivatives	5370000	3790000	3070000	4520000	4600000	5500000	5490000	5380000	5310000	C05660	ko00380
pmb0819	157	130	2.47	156	[M+H]+	3-Indoleacetonitrile	Indole derivatives	26300	44100	15800	49400	70000	48900	119000	72300	152000	C02938	ko00380
pmb0824	537.1	177.4	2.53	536.1	[M+H]+	Syringic acid O-feruloyl-O-hexoside	Organic acids and derivatives	8000	6880	5520	9	9	9	25800	21900	27200	--	--
pmb0829	98.9	80.9	0.85	97.9	[M+H]+	Phosphoric acid	Organic acids and derivatives	85300	86900	24900	38200	44000	95500	69800	133000	55100	C00009	ko00190,ko00195,ko01100,ko02010
pmb0848	494.3	184.2	7.96	493.3	[M+H]+	LysoPC 16:1 (2n isomer)	Lipids	3130000	3610000	5340000	4880000	4440000	3900000	7280000	8130000	8210000	--	--
pmb0852	520.3	502.2	8.33	519.3	[M+H]+	LysoPC 18:2	Lipids	1300000	1540000	1740000	2030000	1880000	1700000	3100000	2890000	3180000	--	--
pmb0854	518.3	459.3	8.7	517.3	[M+H]+	LysoPC 18:3	Lipids	2190000	2170000	2750000	2550000	1950000	1950000	1630000	2000000	2300000	--	--
pmb0855	496.3	184.2	8.71	495.3	[M+H]+	LysoPC 16:0	Lipids	2270000	2370000	2620000	2460000	1910000	2040000	1870000	2050000	2160000	--	--
pmb0859	522.4	184	8.82	521.4	[M+H]+	LysoPC 18:1 (2n isomer)	Lipids	2130000	1650000	2270000	3590000	3330000	3540000	6140000	6870000	7450000	--	--
pmb0863	492.3	184	7.27	491.3	[M+H]+	LysoPC 16:2 (2n isomer)	Lipids	125000	173000	228000	259000	207000	174000	513000	413000	458000	--	--
pmb0864	426.3	285.2	7.59	425.3	[M+H]+	LysoPE 14:0	Lipids	204000	118000	152000	164000	158000	179000	184000	197000	193000	--	--
pmb0865	518.2	184.1	7.62	517.2	[M+H]+	LysoPC 18:3 (2n isomer)	Lipids	1580000	1960000	2750000	3350000	2810000	2480000	5930000	5450000	5800000	--	--
pmb0866	468.1	184.4	7.64	467.1	[M+H]+	LysoPC 14:0	Lipids	65400	62400	77200	74800	64700	61100	90900	83200	86100	--	--
pmb0873	520	184.5	8.16	519	[M+H]+	LysoPC 18:2 (2n isomer)	Lipids	4990000	5420000	7230000	8070000	7530000	6500000	13200000	11900000	12500000	--	--
pmb0874	478.6	460.6	8.28	477.6	[M+H]+	LysoPE 18:2 (2n isomer)	Lipids	972000	857000	1110000	1180000	1050000	1180000	1670000	1640000	1540000	--	--
pmb0882	522.1	504.2	9.01	521.1	[M+H]+	LysoPC 18:1	Lipids	6910000	5600000	6800000	10300000	10200000	10100000	17500000	19500000	21600000	--	--
pmb0883	482.1	341.7	9.79	481.1	[M+H]+	LysoPE 18:0	Lipids	141000	105000	129000	128000	124000	126000	145000	158000	171000	--	--
pmb0885	291	190.9	6.63	290	[M+H]+	4-oxo-9Z,11Z,13E,15E-octadecatetraenoic acid	Lipids	97400	102000	90900	88100	72900	63200	76400	62800	84300	--	--
pmb0889	279.3	95.1	8.9	278.3	[M+H]+	Punicic acid	Lipids	37300000	20800000	15100000	20300000	25200000	25600000	15200000	19700000	23800000	C08364	--
pmb0890	355.1	263.3	10.47	354.1	[M+H]+	MAG (18:2)	Lipids	20500000	22400000	20300000	19200000	20000000	19800000	14500000	15700000	14900000	--	--
pmb0907	265.1	177.1	2.62	264.1	[M+H]+	N-Feruloyl putrescine	Phenolamides	1190000	805000	1100000	1130000	682000	697000	641000	632000	751000	C10497	ko00330
pmb0952	265.1	122.1	0.81	264.1	[M+H]+	Thiamine	Vitamins and derivatives	99500	20000	76400	55400	57900	100000	32500	32300	21400	C00378	ko00730,ko01100,ko02010,ko04122
pmb0962	235.1	118.3	0.78	234.1	[M+H]+	Lysine butyrate	Amino acid and derivatives	544000	893000	1060000	782000	636000	705000	363000	320000	288000	--	--
pmb1096	118	91	2.46	117	[M+H]+	Indole	Indole derivatives	364000	236000	197000	298000	268000	343000	283000	312000	331000	C00463	ko00380,ko00400,ko00402,ko01100,ko01110
pmb1108	773.1	593	2.63	772.1	[M+H]+	Luteolin 6-C-hexoside 8-C-hexosyl-O-hexoside	Flavone	19800	35000	25800	22800	21300	19300	17600	17900	21700	--	--
pmb1178	339.1	145.4	3.18	338.1	[M+H]+	O-Feruloyl 2-hydroxylcoumarin	Phenylpropanoids	377000	672000	531000	525000	891000	504000	524000	706000	501000	--	--
pmb1240	503.2	311.1	3.74	502.2	[M+H]+	Phellodensin F	Others	279000	367000	280000	295000	229000	210000	242000	362000	253000	--	--
pmb1283	448.1	163.5	4.08	447.1	[M+H]+	L-Glutaminyl-L-valyl-L-valyl-L-cysteine	Amino acid and derivatives	145000	173000	189000	196000	159000	116000	75200	94100	142000	--	--
pmb1318	457.2	209.2	4.48	456.2	[M+H]+	8-Methyl-2-oxo-4-phenyl-2H-chromen-7-yl 4-(hexyloxy)benzoate	Organic acids and derivatives	2600000	2510000	3530000	3530000	1840000	1910000	1030000	1070000	1240000	--	--
pmb1452	275.1	213.2	6.1	274.1	[M+H]+	N-Lauryldiethanolamine	Others	148000	147000	120000	143000	167000	153000	105000	118000	145000	--	--
pmb1490	305.1	131.3	6.5	304.1	[M+H]+	Oryzalexin E	Terpene	10700	14000	12000	10100	11600	8010	8740	6920	11400	C21561	ko00904,ko01110
pmb1530	317.1	137.1	7.26	316.1	[M+H]+	Phytocassane D	Terpene	23700	40200	38400	30200	37100	27500	42000	34100	54100	--	--
pmb1562	351	146.9	7.74	350	[M+H]+	MAG (18:4) isomer3	Lipids	484000	205000	174000	172000	243000	239000	82800	175000	208000	--	--
pmb1574	277.2	93	8.03	276.2	[M+H]+	Octadecadien-6-ynoic acid	Lipids	525000	205000	133000	183000	273000	263000	128000	222000	304000	--	--
pmb1587	207.2	165.2	8.33	206.2	[M+H]+	4-Hydroxy-3,5-diisopropylbenzaldehyde	Organic acids and derivatives	103000	99500	122000	92100	102000	84600	72100	61200	81500	--	--
pmb1605	353.3	261.4	8.52	352.3	[M+H]+	MAG (18:3) isomer3	Lipids	1430000	707000	1370000	1020000	404000	909000	407000	344000	319000	--	--
pmb1626	534.4	263.3	9.14	533.4	[M+H]+	MGMG (18:2) isomer1	Lipids	8570000	7630000	9770000	6740000	3290000	6470000	2720000	2010000	2320000	--	--
pmb1650	279.2	149.4	9.67	278.2	[M+H]+	Octadeca-11E,13E,15Z-trienoic acid	Lipids	27600000	24100000	29800000	23700000	25100000	26200000	18100000	16500000	15900000	--	--
pmb1652	149	121	9.66	148	[M+H]+	Phthalic anhydride	Others	4390000	3710000	4600000	3610000	3910000	4030000	2550000	2470000	2330000	--	--
pmb1656	353.1	335.1	9.85	352.1	[M+H]+	MAG (18:3) isomer4	Lipids	4790000	3990000	4510000	4120000	3630000	3930000	2390000	2600000	2250000	--	--
pmb1754	184	125	0.77	183	[M+H]+	O-Phosphocholine	Alkaloids	719000	662000	764000	663000	676000	776000	699000	848000	901000	C00588	ko00564,ko01100
pmb1912	474.2	327	2.4	473.2	[M+H]+	10-Formyl-THF	Organic acids and derivatives	209000	243000	260000	177000	321000	203000	288000	321000	413000	C00234	ko00670,ko00970,ko01100,ko01200
pmb2211	343.1	240.7	6.4	342.1	[M+H]+	Cocamidopropyl betaine	Alkaloids	65900	55400	23000	77200	31900	44000	16900	144000	54700	--	--
pmb2221	318.3	60.1	6.9	317.3	[M+H]+	4-Hydroxysphinganine	Lipids	11200000	6220000	6350000	5830000	4860000	6990000	5850000	4530000	4730000	C12144	ko00600,ko01100
pmb2222	319.1	283.7	6.87	318.1	[M+H]+	Phytocassane C	Terpene	107000	69700	74500	59500	50200	69500	64100	49000	41500	--	--
pmb2228	538.1	184.4	6.75	537.1	[M+H]+	LysoPC 19:0	Lipids	22200	10300	9080	15300	15600	9300	15600	16300	41200	--	--
pmb2251	694.1	353.7	7.5	693.1	[M+H]+	DGMG (18:1)	Lipids	5520000	5300000	7350000	6270000	4370000	5590000	5360000	5790000	6080000	--	--
pmb2260	480.1	184.5	7.63	479.1	[M+H]+	LysoPC 15:1	Lipids	13200	17600	21300	22300	14400	17000	22100	18900	19300	--	--
pmb2319	482.3	184.1	8.16	481.3	[M+H]+	LysoPC 15:0	Lipids	327000	342000	369000	413000	317000	357000	473000	623000	613000	--	--
pmb2325	353.1	261.8	8.32	352.1	[M+H]+	MAG (18:3) isomer2	Lipids	76900	31500	32000	32600	56300	68500	17900	38700	38600	--	--
pmb2369	772.1	496.2	8.71	771.1	[M+H]+	PC 19:2/16:0	Lipids	93000	90900	113000	139000	105000	104000	124000	143000	157000	--	--
pmb2383	534.1	337.7	8.96	533.1	[M+H]+	MGMG (18:2) isomer2	Lipids	380000	343000	400000	239000	143000	228000	120000	100000	88500	--	--
pmb2388	524.1	184	9	523.1	[M+H]+	LysoPC 18:0 (2n isomer)	Lipids	971000	733000	1030000	1630000	1490000	1420000	2860000	3060000	3270000	--	--
pmb2406	510.1	184.4	9.29	509.1	[M+H]+	LysoPC 17:0	Lipids	624000	620000	724000	920000	794000	746000	1110000	1410000	1270000	--	--
pmb2444	353.2	261.3	10.01	352.2	[M+H]+	MAG (18:3) isomer1	Lipids	622000	504000	604000	523000	443000	491000	306000	328000	301000	--	--
pmb2467	279.2	95.1	10.57	278.2	[M+H]+	α-Linolenic acid	Lipids	11900000	11700000	10900000	11400000	14500000	11500000	12000000	13700000	12600000	C06427	ko00592,ko01040,ko01100,ko01110
pmb2497	197	153	0.7	198	[M-H]-	4-Hydroxy-3-methoxymandelate	Organic acids and derivatives	66400	76800	42100	55600	59900	53200	45500	64600	52700	C05584	ko00350,ko01100
pmb2507	213.1	97	0.92	214.1	[M-H]-	2-Deoxyribose 1-phosphate	Others	93700	34000	70600	31500	25800	64500	18100	51800	36400	C00672	ko00030,ko00240
pmb2561	190.1	84	2.59	191.1	[M-H]-	N-Acetylmethionine	Amino acid and derivatives	140000	114000	109000	119000	166000	121000	104000	135000	118000	C02712	--
pmb2591	245	203.2	4.12	246	[M-H]-	Acetyl tryptophan	Amino acid and derivatives	352000	264000	257000	283000	236000	372000	176000	271000	242000	C03137	--
pmb2601	307.1	161.1	4.29	308.1	[M-H]-	7-hydroxycoumarin-beta-rhamnoside	Phenylpropanoids	42600	115000	82500	78100	135000	101000	223000	135000	168000	--	--
pmb2620	207.1	133.1	5.61	208.1	[M-H]-	3,4-Dimethoxycinnamic acid	Phenylpropanoids	2320000	1690000	1830000	1940000	1840000	2120000	2270000	3680000	2690000	--	--
pmb2640	199	181	9.6	200	[M-H]-	Lauric acid (C12:0)	Lipids	78000	67400	84000	74200	66600	72600	63200	68200	63400	C02679	ko00061,ko01100
pmb2643	225	207	9.91	226	[M-H]-	Myristoleic acid (C14:1)	Lipids	6430	5450	5240	3890	5340	4500	10200	3150	6650	C08322	--
pmb2653	649.1	145	0.76	650.1	[M-H]-	D(+)-Melezitose O-rhamnoside	Carbohydrates	1230000	662000	444000	871000	978000	1120000	714000	733000	445000	--	--
pmb2654	460.1	117.9	0.74	461.1	[M-H]-	Anthranilate O-hexosyl-O-hexoside	Organic acids and derivatives	583000	376000	439000	733000	741000	839000	699000	884000	848000	--	--
pmb2657	289.1	97.1	0.9	290.1	[M-H]-	Argininosuccinate	Organic acids and derivatives	184000	110000	125000	117000	164000	277000	210000	288000	280000	C03406	ko00220,ko00250,ko01100,ko01110,ko01230
pmb2673	210.1	135.1	1.44	211.1	[M-H]-	3-(6-Hydroxy-3,4-dioxo-1,5-cyclohexadien-1-yl)-L-alanine	Amino acid and derivatives	273000	218000	148000	196000	134000	234000	164000	208000	185000	--	--
pmb2684	328.1	134.2	1.76	329.1	[M-H]-	Cyclic AMP	Nucleotide and derivates	1580000	1360000	1230000	1680000	2120000	1840000	1770000	2150000	2170000	C00575	ko00230
pmb2723	485.1	323.2	3.31	486.1	[M-H]-	4-hydroxycoumarin di-glucoside	Phenylpropanoids	20000	27800	32500	36300	37400	58900	54300	48100	43600	--	--
pmb2778	295	277.3	8.9	296	[M-H]-	9,10-EODE	Lipids	1690000	862000	654000	886000	1030000	1100000	617000	785000	973000	--	--
pmb2784	293.2	275.1	10.16	294.2	[M-H]-	13-HOTrE	Lipids	8390	9770	7810	7490	6920	5430	6700	6650	5760	--	--
pmb2786	293	275	8.35	294	[M-H]-	9-HOTrE	Lipids	23000000	13900000	10900000	12200000	16200000	13000000	7260000	11100000	13800000	--	--
pmb2787	293.2	275.1	9.12	294.2	[M-H]-	9-KODE	Lipids	3730000	2930000	2580000	2650000	3200000	2770000	2200000	2530000	2810000	--	--
pmb2789	309	209	8.2	310	[M-H]-	13-HpOTrE(r)	Lipids	171000	129000	64700	87200	102000	87300	95000	86200	109000	--	--
pmb2791	309.1	209.1	7.48	310.1	[M-H]-	9-HpOTrE	Lipids	620000	235000	185000	237000	243000	165000	72300	161000	302000	--	--
pmb2792	293	193.1	7.75	294	[M-H]-	13-HOTrE(r)	Lipids	1620000	117000	1450000	461000	1320000	239000	135000	1380000	1290000	--	--
pmb2795	177	145	5.43	178	[M-H]-	4-Methoxycinnamic acid	Phenylpropanoids	535000	302000	265000	344000	323000	418000	386000	726000	537000	--	--
pmb2799	295	195.2	9.69	296	[M-H]-	12,13-EODE	Lipids	1080000	757000	731000	689000	722000	808000	516000	668000	721000	--	--
pmb2804	311.1	171.3	7.8	312.1	[M-H]-	13-HPODE	Lipids	1640000	1360000	1140000	1270000	1910000	1500000	798000	1060000	1430000	C04717	ko00591,ko01100
pmb2826	147	87.1	0.97	148	[M-H]-	Citramalate	Organic acids and derivatives	24000000	14800000	9740000	11200000	10500000	14800000	8910000	14600000	11800000	C00815	--
pmb2855	307	145	0.76	308	[M-H]-	L-Glutamine O-hexside	Amino acid and derivatives	4440000	3400000	2170000	2940000	2670000	3280000	2030000	3380000	2030000	--	--
pmb2857	308.1	146.1	0.8	309.1	[M-H]-	L-Glutamic acid O-glucoside	Amino acid and derivatives	545000	444000	414000	443000	473000	505000	321000	299000	296000	--	--
pmb2858	665.1	161	0.82	666.1	[M-H]-	Maltotetraose	Carbohydrates	9	9	9	9	9	9	7150	14200	8230	C02052	--
pmb2867	350.1	144.1	1.69	351.1	[M-H]-	Kynurenic acid O-hexside	Organic acids and derivatives	202000	181000	240000	291000	200000	228000	131000	195000	190000	--	--
pmb2871	315.1	153	1.78	316.1	[M-H]-	2,5-dihydroxy benzoic acid O-hexside	Organic acids and derivatives	816000	145000	154000	159000	86000	75800	75700	113000	68000	--	--
pmb2873	214.1	134	3.94	215.1	[M-H]-	3-(2-Naphthyl)-D-alanine	Amino acid and derivatives	521000	223000	262000	235000	341000	372000	539000	253000	222000	--	--
pmb2922	565.1	323.1	1.15	566.1	[M-H]-	Uridine 5'-diphospho-D-glucose	Nucleotide and derivates	8300000	8650000	6510000	6730000	3290000	9150000	8690000	6760000	7180000	C00029	ko00040,ko00052,ko00053,ko00240,ko00500,ko00520,ko00561,ko00908,ko01100
pmb2928	331	313.1	1.96	332	[M-H]-	Gallic acid O-Hexoside	Organic acids and derivatives	164000	11900	18400	19200	5680	6130	9	9	9	--	--
pmb2933	311.1	149.1	2.14	312.1	[M-H]-	Caftaric acid	Phenylpropanoids	85100	109000	152000	155000	143000	74700	99200	89000	70500	--	--
pmb2938	353.1	100.9	3.05	354.1	[M-H]-	4-O-Caffeoyl quinic acid (criptochlorogenic acid)	Organic acids and derivatives	138000	240000	149000	308000	107000	63700	206000	118000	95400	--	--
pmb2940	385.1	205	3.18	386.1	[M-H]-	1-O-beta-D-Glucopyranosyl sinapate	Phenylpropanoids	506000	219000	70600	107000	181000	122000	25000	204000	124000	--	--
pmb2954	771.1	609.3	2.55	772.1	[M-H]-	Luteolin O-hexosyl-O-hexosyl-O-hexoside	Flavone	1890000	1760000	1630000	1680000	1660000	1810000	1280000	1730000	1710000	--	--
pmb2959	489.1	284.1	2.88	490.1	[M-H]-	Cyanidin O-acetylhexoside	Anthocyanins	782000	596000	632000	704000	565000	681000	660000	740000	550000	--	--
pmb2978	563.1	269.1	3.93	564.1	[M-H]-	Apigenin O-hexosyl-O-pentoside	Flavone	5470	13000	4840	11700	16100	21400	30900	22400	28400	--	--
pmb2979	549.2	387.1	3.96	550.2	[M-H]-	Hesperetin O-malonylhexoside	Flavanone	115000	113000	104000	110000	109000	119000	212000	170000	187000	--	--
pmb2987	487.1	163	3.08	488.1	[M-H]-	Acacetin O-acetyl hexoside	Flavone	3350000	1680000	1330000	1710000	1020000	1700000	1350000	3000000	2210000	--	--
pmb2988	624.1	286.2	3.1	625.1	[M-H]-	Luteolin O-hexosyl-O-gluconic acid	Flavone	9	9	9	6920	16500	13000	92600	68300	57200	--	--
pmb2991	739.1	269.2	3.73	740.1	[M-H]-	Apigenin O-hexosyl-O-rutinoside	Flavone	55700	93700	84900	49600	64600	54000	104000	82300	137000	--	--
pmb2992	459.1	255.2	3.71	460.1	[M-H]-	Acacetin O-glucuronic acid	Flavone	47400	57900	42500	47200	88800	54400	323000	215000	331000	--	--
pmb2996	489.1	313.1	3.73	490.1	[M-H]-	Velutin O-glucuronic acid	Flavone	5670	12400	16900	12000	21200	9680	17300	18300	17700	--	--
pmb2999	461.1	299.1	3.97	462.1	[M-H]-	Chrysoeriol 5-O-hexoside	Flavone	46800	101000	74700	60600	89400	62600	271000	238000	340000	--	--
pmb3000	503.1	341.1	3.91	504.1	[M-H]-	Chrysoeriol O-acetylhexoside	Flavone	19400	48600	37100	18300	41400	30900	37200	27700	45300	--	--
pmb3006	431.1	269.1	4.13	432.1	[M-H]-	Apigenin 7-O-glucoside (Cosmosiin)	Flavone	1300000	2050000	1660000	1650000	4020000	2560000	3910000	3390000	4470000	C04608	ko00944
pmb3008	949.1	773.3	4.12	950.1	[M-H]-	Chrysoeriol O-glucuronic acid (gentisyl alcohol)ether O-di-glucuronic acid	Flavone	9040	10600	14200	13700	12100	12100	18800	14100	12000	--	--
pmb3010	933.1	757.4	4.21	934.1	[M-H]-	Chrysoeriol O-glucuronic acid (salicylic alcohol)ether O-di-glucuronic acid	Flavone	15300	19200	20600	21800	17400	31300	22300	21600	18100	--	--
pmb3013	519.1	314.2	4.26	520.1	[M-H]-	Isorhamnetin O-acetyl-hexoside	Flavonol	2880000	4820000	5140000	2710000	3790000	4000000	1640000	2620000	2700000	--	--
pmb3023	449.1	287	3.29	450.1	[M-H]-	Eriodictyol C-hexoside	Flavone	54500	53900	55500	54000	41400	58900	55100	85600	64700	--	--
pmb3024	447.1	327.1	3.38	448.1	[M-H]-	Luteolin C-hexoside	Flavone	44100	32400	81900	43200	61700	64800	63300	80000	70700	--	--
pmb3026	505.1	301.2	3.9	506.1	[M-H]-	Quercetin O-acetylhexoside	Flavonol	621000	940000	909000	676000	1260000	907000	853000	1360000	1050000	--	--
pmb3028	535	491.3	3.68	536	[M-H]-	Tricin O-sinapic acid	Flavone	35200	42400	28300	35100	42000	44400	31100	37400	31700	--	--
pmb3041	521.1	329.2	3.75	522.1	[M-H]-	Tricin O-saccharic acid	Flavone	564000	575000	438000	576000	456000	573000	251000	232000	220000	--	--
pmb3042	491.1	329.1	3.98	492.1	[M-H]-	Tricin 5-O-hexoside	Flavone	265000	244000	282000	265000	199000	262000	206000	239000	263000	--	--
pmb3043	637.1	329.2	3.99	638.1	[M-H]-	Tricin 5-O-rutinoside	Flavone	18300	17100	21600	7570	5850	26100	4190	11700	11100	--	--
pmb3045	505.1	329.1	4.11	506.1	[M-H]-	Tricin O-glucuronic acid	Flavone	126000	102000	202000	135000	218000	212000	241000	570000	405000	--	--
pmb3053	523.1	329.2	5.94	524.1	[M-H]-	Tricin O-eudesmic acid	Flavone	44900	17800	18300	18500	14600	18100	10400	13200	13400	--	--
pmb3058	369	191	1.85	370	[M-H]-	Quinic acid O-glucuronic acid	Organic acids and derivatives	34000	35500	32100	16600	15000	9180	6230	10700	14500	--	--
pmb3062	385.1	151.1	2.15	386.1	[M-H]-	Eudesmoyl quinic acid	Organic acids and derivatives	6660	8070	6000	9000	8180	9750	17400	14800	18500	--	--
pmb3064	499.2	163.2	2.46	500.2	[M-H]-	3-O-p-coumaroyl quinic acid O-hexoside	Organic acids and derivatives	8980	8990	8770	7210	6970	5950	11500	9520	7650	--	--
pmb3066	481.1	319.2	2.66	482.1	[M-H]-	5-O-p-coumaroyl shikimic acid O-hexoside	Organic acids and derivatives	26000	23000	36000	48400	41300	30500	30000	21700	33400	--	--
pmb3068	337.1	173.1	2.82	338.1	[M-H]-	1-O-p-Coumaroyl quinic acid	Organic acids and derivatives	11500	10600	8640	5960	16600	11200	15200	32000	7940	--	--
pmb3074	337.1	191.1	3.46	338.1	[M-H]-	3-O-p-Coumaroyl quinic acid	Organic acids and derivatives	23000	47600	22000	12500	14400	321000	12400	12000	145000	--	--
pmb3081	289.1	97	1.13	290.1	[M-H]-	Glucarate O-Phosphoric acid	Others	523000	933000	1750000	713000	910000	839000	1250000	527000	860000	--	--
pmb3088	421.1	241.1	0.8	422.1	[M-H]-	Trehalose 6-phosphate	Carbohydrates	109000	96300	80400	134000	165000	205000	309000	305000	394000	C00689	ko00500,ko01100
pmb3099	153	125	1.56	154	[M-H]-	Diethyl phosphate	Organic acids and derivatives	21700000	26100000	23600000	24500000	23000000	19500000	19500000	18900000	21400000	C06608	--
pmb3101	175.1	115	2.73	176.1	[M-H]-	2-Isopropylmalate	Organic acids and derivatives	23700000	12700000	18600000	17600000	17700000	16300000	15200000	15300000	14600000	C02504	ko00290,ko00620,ko01100,ko01110,ko01210,ko01230
pmb3107	359.1	182.1	2.37	360.1	[M-H]-	Syringic acid O-glucoside	Organic acids and derivatives	4910	11600	9080	6140	5390	9280	6160	7420	5560	--	--
pmb3117	452	255.3	8.67	453	[M-H]-	LysoPE 16:0	Lipids	6780000	4630000	4890000	5060000	5090000	5530000	5710000	7350000	6780000	--	--
pmb3121	478.1	281.3	8.99	479.1	[M-H]-	LysoPE 18:1	Lipids	19100000	12800000	14700000	18200000	20000000	21000000	28000000	32100000	32100000	--	--
pmb3132	478.1	281.2	8.78	479.1	[M-H]-	LysoPE 18:1 (2n isomer)	Lipids	4150000	3800000	2940000	3440000	3440000	4090000	4730000	5060000	5480000	--	--
pmb3894	329.1	229.1	5.82	330.1	[M-H]-	Di-O-methylquercetin	Flavonol	897000	371000	312000	372000	440000	435000	274000	386000	508000	--	--
pmb4344	362.1	79.1	1.21	363.1	[M-H]-	Guanosine 5'-monophosphate	Nucleotide and derivates	205000	93400	41100	59600	94100	171000	53300	161000	138000	C00144	ko00230,ko01100
pmb4777	337.1	161.1	4.33	338.1	[M-H]-	4-Hydroxy-7-methoxycoumarin-beta-rhamnoside	Phenylpropanoids	5320	14800	15100	7000	9030	10600	14100	6630	6130	--	--
pmc0274	167.1	121.1	1.88	166.1	[M+H]+	6-Methylmercaptopurine	Nucleotide and derivates	12000000	9760000	9050000	11700000	11400000	11900000	13200000	12700000	11600000	C16614	--
pmc0281	400.2	136.11	1.93	399.2	[M+H]+	Adenosine O-ribose	Nucleotide and derivates	162000	179000	174000	182000	205000	166000	125000	149000	133000	--	--
pmc0304	384.115	252	2.11	383.115	[M+H]+	Succinyladenosine	Nucleotide and derivates	2790000	1430000	1600000	2150000	2460000	1980000	1610000	2630000	2090000	--	--
pmc0682	133.1	105.1	4.27	132.1	[M+H]+	4-Aminoindole	Indole derivatives	102000	97300	183000	123000	113000	80300	64300	67700	55000	--	--
pmc0960	544.4	485.2	8.97	543.4	[M+H]+	LysoPC 20:4	Lipids	2560000	1820000	2610000	4430000	3580000	3620000	7840000	8340000	10800000	--	--
pmc1990	299.1	223.1	6.72	300.1	[M-H]-	4'-Hydroxy-5,7-dimethoxyflavanone	Flavanone	3040000	3010000	3340000	3470000	2880000	3160000	3120000	2590000	2820000	--	--
pmd0017	203	83	0.57	202	[M+H]+	Spermine	Phenolamides	24400000	22500000	22000000	24000000	24000000	24300000	21600000	22300000	24300000	C00750	ko00330,ko00410,ko00480,ko01100
pmd0130	468.3	184	7.65	467.3	[M+H]+	LysoPC 14:0 (2n isomer)	Lipids	195000	190000	219000	227000	178000	181000	265000	255000	263000	--	--
pmd0132	496.33	184	8.71	495.33	[M+H]+	LysoPC 16:0 (2n isomer)	Lipids	2850000	2790000	3100000	2790000	2280000	2600000	2210000	2500000	2530000	--	--
pmd0136	524.36	184	9.86	523.36	[M+H]+	LysoPC 18:0	Lipids	1090000	730000	1090000	1030000	952000	997000	1090000	1590000	1410000	--	--
pmd0144	550.37	184	10.12	549.37	[M+H]+	LysoPC 20:1 (2n isomer)	Lipids	426000	239000	283000	322000	366000	322000	851000	1030000	881000	--	--
pmd0145	550.37	184.1	10.11	549.37	[M+H]+	LysoPC 20:1	Lipids	5680000	6660000	8760000	9880000	10600000	8600000	13900000	15100000	14900000	--	--
pmd0158	424.2	227.2	7.65	425.2	[M-H]-	LysoPE 14:0 (2n isomer)	Lipids	81900	47000	61400	65700	60900	73600	73800	79200	73400	--	--
pmd0160	452.3	255.2	8.44	453.3	[M-H]-	LysoPE 16:0 (2n isomer)	Lipids	22900000	15700000	17000000	17700000	17600000	19300000	19000000	23300000	22400000	--	--
pme0002	611.2	303	4.22	610.19	[M+H]+	Hesperetin 7-O-neohesperidoside (Neohesperidin)	Flavanone	32800	43000	16800	37300	48100	17800	18600	24500	49400	C09806	ko00941
pme0004	190.1	127	0.78	189.111	[M+H]+	L-Homocitrulline	Amino acid and derivatives	132000	144000	105000	91400	143000	116000	121000	103000	66100	C02427	--
pme0005	121	94	1.41	120.044	[M+H]+	Purine	Nucleotide and derivates	2270000	1410000	1350000	1320000	1470000	1570000	1210000	1640000	1210000	C15587	--
pme0006	116.1	70.1	0.8	115.063	[M+H]+	L-Proline	Amino acid and derivatives	2930000	2300000	2040000	1680000	1660000	1460000	660000	987000	991000	C00148	ko00330,ko00332,ko00970,ko01100,ko01110,ko01230,ko02010
pme0008	176.1	113	0.76	175.096	[M+H]+	L-Citrulline	Amino acid and derivatives	694000	410000	660000	554000	489000	841000	550000	768000	757000	C00327	ko00220,ko01100,ko01110,ko01230
pme0009	104	73.7	0.74	105.043	[M-H]-	L-Serine	Amino acid and derivatives	2740000	2420000	2090000	2660000	2730000	2940000	2820000	3070000	2980000	C00065	ko00260,ko00261,ko00270,ko00460,ko00600,ko00630,ko00920,ko00970,ko00999,ko01100,ko01110,ko01200,ko01230,ko01502,ko02010
pme0012	134.1	74	0.79	133.037	[M+H]+	L-Aspartic acid	Amino acid and derivatives	448000	557000	654000	1430000	777000	772000	1390000	952000	914000	C00049	ko00220,ko00250,ko00260,ko00261,ko00270,ko00300,ko00340,ko00410,ko00460,ko00710,ko00760,ko00770,ko00970,ko01100,ko01110,ko01200,ko01210,ko01230,ko02010
pme0013	146.1	102	0.77	147.053	[M-H]-	L-Glutamic acid	Amino acid and derivatives	11500000	8890000	8870000	11500000	9160000	10400000	9680000	7910000	7270000	C00025	ko00220,ko00250,ko00330,ko00332,ko00340,ko00430,ko00480,ko00630,ko00650,ko00660,ko00860,ko00910,ko00970,ko00999,ko01100,ko01110,ko01200,ko01210,ko01230,ko02010
pme0016	241	152	0.72	240.024	[M+H]+	L-(-)-Cystine	Amino acid and derivatives	86300	68400	61800	50700	44700	52700	29500	32400	38200	C00491	ko00270,ko01100,ko02010
pme0018	130.1	84	1.21	131.095	[M-H]-	L-Leucine	Amino acid and derivatives	403000	280000	213000	312000	318000	392000	401000	487000	430000	C00123	ko00280,ko00290,ko00966,ko00970,ko01100,ko01110,ko01210,ko01230,ko02010
pme0021	166	120	1.9	165.079	[M+H]+	L-Phenylalanine	Amino acid and derivatives	48100000	42400000	41800000	47300000	51700000	52800000	53800000	49600000	56800000	C00079	ko00360,ko00400,ko00460,ko00940,ko00960,ko00966,ko00970,ko01100,ko01110,ko01210,ko01230,ko02010
pme0023	120	74	0.76	119.058	[M+H]+	L-Threonine	Amino acid and derivatives	151000	120000	82900	120000	121000	123000	104000	129000	115000	C00188	ko00260,ko00261,ko00290,ko00860,ko00970,ko01100,ko01110,ko01230,ko02010
pme0025	209.1	146	1.89	208.085	[M+H]+	L-Kynurenine	Amino acid and derivatives	312000	355000	441000	684000	477000	376000	680000	646000	506000	C00328	ko00380,ko01100
pme0026	147	84	0.64	146.106	[M+H]+	L-(+)-Lysine	Amino acid and derivatives	533000	352000	433000	402000	447000	559000	426000	524000	390000	C00047	ko00300,ko00310,ko00780,ko00960,ko00970,ko01100,ko01110,ko01210,ko01230,ko02010
pme0030	182.1	136.1	1.16	181.074	[M+H]+	L-(-)-Tyrosine	Amino acid and derivatives	23500000	19100000	13600000	20400000	21700000	23400000	26700000	28800000	25000000	C00082	ko00130,ko00261,ko00350,ko00360,ko00400,ko00460,ko00730,ko00940,ko00950,ko00965,ko00966,ko00970,ko01100,ko01110,ko01210,ko01230
pme0031	127	110	1.59	126.043	[M+H]+	Thymine	Nucleotide and derivates	74700	177000	163000	133000	59200	62000	63400	40800	65800	C00178	ko00240,ko01100
pme0033	137	119	1.17	136.038	[M+H]+	Hypoxanthine	Nucleotide and derivates	11200	10600	10600	9710	12200	12700	9160	10200	17000	C00262	ko00230,ko01100
pme0036	154.1	137	0.65	155.07	[M-H]-	L-Histidine	Amino acid and derivatives	155000	120000	116000	122000	124000	149000	94200	158000	121000	C00135	ko00340,ko00410,ko00970,ko01100,ko01110,ko01230,ko02010
pme0038	112	95	0.72	111.043	[M+H]+	Cytosine	Nucleotide and derivates	449000	582000	425000	421000	523000	418000	310000	391000	427000	C00380	ko00240,ko01100
pme0039	118.1	72.1	0.86	117.079	[M+H]+	L-Valine	Amino acid and derivatives	119000000	112000000	93200000	112000000	107000000	118000000	105000000	108000000	103000000	C00183	ko00280,ko00290,ko00460,ko00770,ko00966,ko00970,ko01100,ko01110,ko01210,ko01230,ko02010
pme0041	132	86	1.21	131.095	[M+H]+	L-Isoleucine	Amino acid and derivatives	27500000	25600000	26000000	26400000	31400000	34500000	36100000	27700000	36000000	C00407	ko00280,ko00290,ko00460,ko00960,ko00966,ko00970,ko01100,ko01110,ko01210,ko01230,ko02010
pme0043	175	116	0.66	174.112	[M+H]+	L-(+)-Arginine	Amino acid and derivatives	63100000	39900000	53500000	44700000	42700000	61100000	42300000	54100000	55000000	C00062	ko00220,ko00261,ko00330,ko00472,ko00970,ko00999,ko01100,ko01110,ko01230,ko02010
pme0050	203	116	2.45	204.09	[M-H]-	L-Tryptophan	Amino acid and derivatives	1200000	699000	575000	935000	967000	1200000	1070000	1120000	1030000	C00078	ko00260,ko00380,ko00400,ko00901,ko00966,ko00970,ko01100,ko01110,ko01210,ko01230
pme0056	145.1	101	2.59	146.058	[M-H]-	2,3-dimethylsuccinic acid	Amino acid and derivatives	850000	288000	452000	360000	632000	618000	213000	203000	226000	--	--
pme0064	513.3	203	6.32	514.293	[M-H]-	Cucurbitacin I	Terpene	5950	6330	6230	6130	6790	7500	5120	5370	5150	C08800	--
pme0075	188.1	128	1.17	189.064	[M-H]-	N-Acetyl-L-glutamic acid	Amino acid and derivatives	201000	190000	184000	215000	309000	225000	262000	290000	230000	C00624	ko00220,ko01100,ko01110,ko01210,ko01230
pme0088	285	151	5.02	286	[M-H]-	Luteolin	Flavone	17300	8960	4630	4700	21900	32000	89300	104000	81400	C01514	ko00941,ko00944,ko01100,ko01110
pme0094	447.3	284.7	2.55	448.3	[M-H]-	Cyanidin 3-O-glucoside (Kuromanin)	Anthocyanins	39000	39600	51600	35900	54600	29300	38100	34300	28600	C08604	ko00942
pme0108	126.1	109	0.78	125.059	[M+H]+	5-Methylcytosine	Nucleotide and derivates	61900	50100	139000	116000	47600	26200	24000	8570	13500	C02376	ko00240
pme0109	212.2	166	1.16	211.084	[M+H]+	(-)-3-(3,4-Dihydroxyphenyl)-2-methylalanine	Amino acid and derivatives	327000	420000	537000	430000	281000	373000	361000	494000	397000	C07194	--
pme0113	251.3	84	1.14	250.062	[M+H]+	γ-Glu-Cys	Amino acid and derivatives	40600	52300	45500	55700	48500	45400	39900	62500	53400	C00669	ko00480,ko01100
pme0118	110.1	66	3	111.032	[M-H]-	Pyrrole-2-carboxylic acid	Amino acid and derivatives	76900	136000	138000	125000	56300	61200	37200	39800	31100	C05942	ko00330
pme0122	189.2	126	1.07	188.116	[M+H]+	N6-Acetyl-L-lysine	Amino acid and derivatives	298000	238000	323000	451000	476000	400000	281000	297000	280000	C02727	ko00310
pme0128	159.2	88	0.74	160.085	[M-H]-	D-Alanyl-D-Alanine	Amino acid and derivatives	27200	47300	70700	48600	44800	36700	51800	14300	28000	C00993	ko01100,ko01502
pme0130	165.1	150	1.81	166.049	[M-H]-	3-Methylxanthine	Nucleotide and derivates	26800	33500	26500	41700	35900	31300	62700	70400	49100	C16357	ko00232,ko01100,ko01110
pme0132	279.3	164	2.52	280.106	[M-H]-	Asp-phe	Amino acid and derivatives	90200	70700	75800	84700	85900	82100	61300	64900	51800	--	--
pme0138	189.2	84	1.16	188.08	[M+H]+	Nα-Acetyl-L-glutamine	Amino acid and derivatives	364000	343000	561000	402000	470000	494000	354000	411000	321000	--	--
pme0151	115	98.2	1.18	114.043	[M+H]+	Dihydrouracil	Nucleotide and derivates	23800	23500	21100	30600	25200	31900	19700	17900	20100	C00429	ko00240,ko00410,ko00770,ko01100
pme0161	118.1	72	0.75	119.058	[M-H]-	L-Homoserine	Amino acid and derivatives	304000	218000	218000	285000	236000	289000	213000	241000	218000	C00263	ko00260,ko00270,ko00300,ko00920,ko01100,ko01110,ko01230
pme0170	217.1	158	1.08	216.122	[M+H]+	Nα-Acetyl-L-arginine	Amino acid and derivatives	154000	95500	104000	88400	73100	115000	42900	64100	66100	--	--
pme0174	132.1	57	1.3	131.058	[M+H]+	N-Propionylglycine	Amino acid and derivatives	575000	547000	536000	540000	496000	506000	485000	581000	506000	--	--
pme0180	168.1	151.1	0.66	169.085	[M-H]-	1-Methylhistidine	Amino acid and derivatives	18900	25400	20600	23300	23900	22200	24600	22300	22100	C01152	ko00340
pme0183	152.1	135	0.76	151.049	[M+H]+	2-Hydroxy-6-aminopurine	Nucleotide and derivates	52400	91800	72700	37800	70700	49900	45400	25800	54500	--	--
pme0186	298.1	208	1.58	299.087	[M-H]-	8-Hydroxyguanosine	Nucleotide and derivates	20100	21900	17100	16500	54000	18900	29200	37500	39000	--	--
pme0191	189.1	86	1.84	188.116	[M+H]+	N-Glycyl-L-leucine	Amino acid and derivatives	1580000	2240000	1910000	1870000	3430000	1700000	1790000	2130000	2100000	C02155	--
pme0193	147.069	84	0.75	146.069	[M+H]+	L-Glutamine	Amino acid and derivatives	644000	409000	478000	474000	442000	703000	456000	656000	496000	C00064	ko00220,ko00230,ko00240,ko00250,ko00630,ko00910,ko00970,ko01100,ko01230,ko02010
pme0196	285.048	151	5.65	286.048	[M-H]-	Kaempferol	Flavonol	33300	37500	22400	31200	73700	56900	68700	91100	82800	C05903	ko00941,ko00944,ko01100,ko01110
pme0197	609.153	301	3.61	610.153	[M-H]-	Quercetin 3-O-rutinoside (Rutin)	Flavonol	39600	172000	43300	36400	74800	161000	22400	24000	49000	C05625	ko00944,ko01100,ko01110
pme0207	103.047	59.1	1.41	104.047	[M-H]-	3-Hydroxybutyrate	Organic acids and derivatives	1340000	1280000	969000	746000	1080000	1340000	643000	708000	726000	--	--
pme0226	131.054	114	0.74	132.054	[M-H]-	L-Asparagine	Amino acid and derivatives	9790000	6490000	6810000	5650000	5640000	7950000	4580000	5760000	5350000	C00152	ko00250,ko00460,ko00970,ko01100,ko01110,ko01230
pme0230	268.097	136	1.78	267.097	[M+H]+	Adenosine	Nucleotide and derivates	38800000	36200000	36900000	36900000	42800000	40100000	36500000	36000000	45500000	C00212	ko00230,ko01100
pme0234	190.043	144	2.64	189.043	[M+H]+	Kynurenic acid	Organic acids and derivatives	105000	183000	146000	163000	158000	107000	129000	102000	159000	C01717	ko00380,ko01100
pme0237	183.058	137	4.73	182.058	[M+H]+	Ethyl 3,4-Dihydroxybenzoate (Ethyl protocatechuate)	Organic acids and derivatives	158000	138000	138000	134000	133000	175000	100000	151000	152000	--	--
pme0240	121.037	77	4.51	122.037	[M-H]-	Benzoic acid	Organic acids and derivatives	929000	1490000	1330000	605000	659000	977000	731000	705000	670000	C00180	ko00360,ko01100,ko01110
pme0243	131.042	87	1.87	132.042	[M-H]-	Glutaric acid	Organic acids and derivatives	15100000	11700000	11700000	11600000	12400000	11600000	9550000	7930000	8880000	C00489	ko00071,ko00310
pme0245	145.058	101	2.54	146.058	[M-H]-	Adipic acid	Organic acids and derivatives	731000	253000	393000	338000	504000	486000	180000	161000	169000	C06104	ko01100
pme0246	122.02	76	0.74	121.02	[M+H]+	L-Cysteine	Amino acid and derivatives	944000	1120000	1130000	1200000	990000	658000	1230000	817000	858000	C00097	ko00260,ko00270,ko00332,ko00430,ko00460,ko00480,ko00730,ko00770,ko00920,ko00970,ko01100,ko01110,ko01200,ko01230,ko04122
pme0247	130.058	84	0.98	131.058	[M-H]-	trans-4-Hydroxy-L-proline	Amino acid and derivatives	4530	6890	6150	3870	3890	5500	1750	4200	3890	C01157	ko00330,ko01100
pme0250	187.105	125	4.41	188.105	[M-H]-	Azelaic acid	Organic acids and derivatives	3180000	1750000	1460000	1870000	2260000	1850000	1700000	2090000	2530000	C08261	--
pme0252	172.105	130	3.58	173.105	[M-H]-	N-Acetyl-l-leucine	Amino acid and derivatives	997000	733000	839000	1020000	1020000	1040000	970000	916000	989000	C02710	--
pme0257	111.027	80	1.15	112.027	[M-H]-	Uracil	Nucleotide and derivates	16600	29800	11500	12700	13300	19200	19100	19800	35500	C00106	ko00240,ko00410,ko00770,ko01100
pme0263	259.085	127	1.72	258.085	[M+H]+	5-Methyluridine	Nucleotide and derivates	103000	103000	111000	56200	106000	62500	25400	35900	29500	--	--
pme0264	243.09	127	1.98	242.09	[M+H]+	Thymidine	Nucleotide and derivates	883000	661000	759000	822000	874000	795000	526000	722000	562000	C00214	ko00240,ko01100
pme0266	201.121	139	5.01	202.12	[M-H]-	Sebacate	Organic acids and derivatives	44400	43300	40700	45400	62200	48100	45200	42200	59600	C08277	--
pme0267	131.042	87	2.17	132.042	[M-H]-	2-Methylsuccinic acid	Organic acids and derivatives	3880000	3210000	3010000	4020000	3790000	3570000	2460000	2070000	2310000	--	--
pme0271	115.011	71	1.19	116.011	[M-H]-	Maleic acid	Organic acids and derivatives	55400	54900	39500	45100	20600	18100	25500	21100	26300	C01384	ko00350,ko00650,ko00760
pme0272	149.032	77	2.51	150.032	[M-H]-	Benzoylformic acid	Organic acids and derivatives	9090	10300	10900	8260	9460	7690	6940	8870	5910	C02137	ko00360
pme0274	132.095	69	0.85	131.095	[M+H]+	6-Aminocaproic acid	Organic acids and derivatives	6730000	9140000	8030000	8570000	6020000	8090000	8560000	7230000	7990000	C02378	ko01100
pme0275	115.047	97	1.91	116.047	[M-H]-	4-Oxopentanoate	Organic acids and derivatives	20500	34200	31600	36700	21000	27200	17800	26700	24500	--	--
pme0279	189.095	171	0.72	190.095	[M-H]-	2,6-Diaminooimelic acid	Amino acid and derivatives	16400	16300	14100	22400	12900	14500	16800	19100	16800	C00666	ko00300,ko01100,ko01110,ko01230
pme0281	165.027	121	2.95	166.027	[M-H]-	Terephthalic acid	Organic acids and derivatives	616000	733000	633000	575000	666000	580000	531000	667000	561000	C06337	ko01100
pme0282	165.027	77	2.97	166.027	[M-H]-	Phthalic acid	Organic acids and derivatives	171000	149000	113000	135000	164000	116000	105000	117000	111000	C01606	ko01100,ko02010
pme0285	146.085	87	0.83	145.085	[M+H]+	4-Guanidinobutyric acid	Organic acids and derivatives	2060000	2130000	2320000	1590000	1730000	1780000	1210000	1520000	1260000	C01035	ko00330,ko01100
pme0286	131.079	85	3.54	132.079	[M-H]-	2-Hydroxyisocaproic acid	Organic acids and derivatives	852000	668000	677000	708000	645000	726000	632000	1190000	799000	--	--
pme0290	149.068	105	6.06	150.068	[M-H]-	4-Ethylbenzoic acid	Organic acids and derivatives	11800	9180	11200	9480	8920	11900	6500	7980	7140	--	--
pme0291	160.126	114	3.08	159.126	[M+H]+	Dl-2-Aminooctanoic acid	Organic acids and derivatives	7320000	2370000	2230000	2430000	2050000	3920000	2400000	3610000	3200000	--	--
pme0292	195.074	121	4.2	196.074	[M-H]-	(3,4-Dimethoxyphenyl) acetic acid	Organic acids and derivatives	62500	49800	55700	68000	60900	92000	63100	88400	67700	--	--
pme0295	146.074	86	1.59	145.074	[M+H]+	4-Acetamidobutyric acid	Organic acids and derivatives	766000	819000	781000	777000	859000	759000	682000	573000	1000000	--	--
pme0299	147.052	77.01	5.37	148.052	[M-H]-	trans-Cinnamate	Phenylpropanoids	143000	34700	55000	62900	112000	103000	91300	199000	136000	C00423	ko00130,ko00360,ko00940,ko01100,ko01110
pme0303	179.042	135	3.26	180.042	[M-H]-	Caffeate	Phenylpropanoids	3930000	3750000	3520000	4160000	4600000	4190000	4640000	6120000	4640000	C01197	ko00940,ko01100,ko01110
pme0305	193.058	134.01	4.02	194.058	[M-H]-	Ferulic acid	Phenylpropanoids	1530000	1260000	1190000	1440000	2320000	1850000	1820000	2810000	2450000	C01494	ko00940,ko01100,ko01110
pme0307	227.079	185	4.72	228.079	[M-H]-	Resveratrol	Phenylpropanoids	10800	34300	10200	7250	5040	4990	3980	4580	3610	C03582	ko00945,ko01110
pme0324	255.058	153	6.87	254.058	[M+H]+	Chrysin	Flavone	6900	7460	9190	8950	8050	8320	10000	9240	10400	C10028	ko00941
pme0332	577.164	269	3.99	578.164	[M-H]-	Apigenin 7-O-neohesperidoside (Rhoifolin)	Flavone	59300	113000	63900	61100	72500	77500	155000	93400	169000	C12627	ko00944
pme0355	255.058	137	4.85	254.058	[M+H]+	Daidzein	Isoflavone	9	9	9	9	9	9	9	9	9	C10208	ko00943,ko01110
pme0361	435.085	303	4.03	434.085	[M+H]+	Quercetin 3-alpha-L-arabinofuranoside (Avicularin)	Flavonol	777000	1340000	1500000	1400000	2480000	1980000	10900000	10700000	10500000	--	--
pme0364	301.063	286.01	5.7	300.063	[M+H]+	Chrysoeriol	Flavone	459000	659000	620000	445000	1500000	1160000	1810000	2530000	2760000	C04293	ko00944
pme0368	579.164	271.01	4	578.164	[M+H]+	Apigenin 7-rutinoside (Isorhoifolin)	Flavone	51000	85800	59400	65400	77600	71200	140000	72000	109000	--	--
pme0370	595.159	287	3.87	594.159	[M+H]+	Kaempferol 3-O-rutinoside (Nicotiflorin)	Flavonol	91300	74000	114000	134000	120000	101000	264000	224000	229000	--	--
pme0371	433.121	271	4.17	434.121	[M-H]-	Naringenin 7-O-glucoside (Prunin)	Flavanone	9	9	9	9	9	9	368000	334000	268000	C09099	ko00941
pme0374	431.106	311	3.7	432.106	[M-H]-	Isovitexin	Flavone	73100	98600	114000	95000	86500	97300	78700	88000	110000	C01714	ko00944
pme0376	271.069	151	5.56	272.068	[M-H]-	Naringenin	Flavanone	154000	110000	132000	153000	211000	192000	363000	407000	336000	C00509	ko00941,ko00943,ko01100,ko01110
pme0379	271.053	153.01	5.57	270.053	[M+H]+	Apigenin	Flavone	392000	347000	240000	304000	1220000	1040000	1550000	2200000	2180000	C01477	ko00941,ko00943,ko00944,ko01100,ko01110
pme0391	177.047	121	4.6	176.047	[M+H]+	4-Methylumbelliferone	Phenylpropanoids	20900	39800	60200	57600	34200	20100	27800	24000	22600	C03081	--
pme0397	173.053	93	0.86	174.053	[M-H]-	Shikimic acid	Organic acids and derivatives	40800	53400	40400	41500	48000	56900	46800	43100	27000	C00493	ko00400,ko01100,ko01110,ko01230
pme0398	353.095	191.01	2.78	354.095	[M-H]-	Chlorogenic acid (3-O-Caffeoylquinic acid)	Organic acids and derivatives	119000	170000	90400	59500	62800	1260000	169000	62800	499000	C00852	ko00940,ko00941,ko00945,ko01110
pme0413	151.047	136	3.96	152.047	[M-H]-	Vanillin	Organic acids and derivatives	672000	756000	794000	724000	571000	594000	682000	640000	586000	C00755	ko00360,ko01100,ko01110
pme0419	167.063	107	3.8	166.063	[M+H]+	3-(4-Hydroxyphenyl)propionic acid	Phenylpropanoids	52700	31600	28100	33500	52500	39200	37000	27500	50300	C01744	--
pme0421	275.084	169	5.49	274.084	[M+H]+	Phloretin	Flavanone	9	9	9	9	9	9	9	9	9	C00774	ko00941,ko01110
pme0423	195.058	117	4.02	194.058	[M+H]+	3-Hydroxy-4-methoxycinnamic acid	Phenylpropanoids	12000000	10200000	9310000	11600000	16400000	13800000	14100000	19900000	15400000	--	--
pme0424	133.058	103	5.99	132.058	[M+H]+	trans-cinnamaldehyde	Phenylpropanoids	20000	11400	11500	12500	9330	15700	6310	10700	7100	C00903	ko00940,ko01100,ko01110
pme0426	123.052	108	4.14	124.052	[M-H]-	4-Methylcatechol	Polyphenol	8160	8260	6990	4240	9230	13900	6790	9660	8130	C06730	ko01100
pme0429	239.084	193	5.14	238.084	[M+H]+	3,4,5-Trimethoxycinnamic acid	Phenylpropanoids	9	9	9	9	9	9	9	9	9	--	--
pme0433	577	287.01	3.87	576.127	[M+H]+	Procyanidin A2	Proanthocyanidins	9	9	9	9	9	9	9	9	9	C10237	--
pme0442	303	229	2.96	303.24	Protonated	Delphinidin	Anthocyanins	31000	28400	45200	27300	27900	15600	29900	34300	22100	C05908	ko00941,ko00942,ko01110
pme0443	493	331	2.77	493	Protonated	Malvidin 3-O-galactoside	Anthocyanins	11100	22000	17200	25100	22500	19300	13400	18300	18600	--	--
pme0444	493.2	331	2.84	493.2	Protonated	Malvidin 3-O-glucoside (Oenin)	Anthocyanins	22800	25000	24300	22200	27600	21400	24300	22600	23100	C12140	ko00942
pme0486	117.02	73	1.29	118.027	[M-H]-	Methylmalonic acid	Organic acids and derivatives	35500000	28400000	27100000	21300000	22600000	19400000	23200000	23900000	22200000	C02170	ko00240,ko00280,ko00640
pme0489	137	108	1.97	136	[M+H]+	N-Methylnicotinamide	Vitamins and derivatives	133000	124000	140000	100000	110000	86600	90800	79000	103000	--	--
pme0490	124	78	1.16	123	[M+H]+	Nicotinic acid	Vitamins and derivatives	108000	64200	56600	84600	71300	104000	61900	107000	89400	C00253	ko00760,ko00960,ko01100,ko01110
pme0491	138	94	1.45	139	[M-H]-	6-hydroxynicotinic acid	Vitamins and derivatives	327000	353000	271000	357000	189000	386000	125000	217000	156000	C01020	ko00760
pme0499	181	71	0.77	182.079	[M-H]-	D-Sorbitol	Alcohols	189000	157000	202000	212000	169000	161000	111000	143000	136000	C00794	ko00051,ko00052,ko01100,ko02010
pme0516	179.157	87	0.74	180.063	[M-H]-	Inositol	Alcohols	174000	322000	310000	205000	215000	162000	97300	117000	158000	C00137	ko00052,ko00053,ko00562,ko01100,ko02010,ko04070
pme0519	341	119	0.79	342.116	[M-H]-	D-(+)-Sucrose	Carbohydrates	1430000	1160000	1140000	2050000	1680000	1810000	1530000	2860000	2210000	--	--
pme0534	195.157	74.9	0.8	196.058	[M-H]-	Gluconic acid	Others	1820000	1710000	1640000	1510000	1890000	1600000	1630000	1820000	1840000	C00257	ko00030,ko01100,ko01110,ko01200
pme0543	160.05	115.995	4.2	161.048	[M-H]-	Indole-5-carboxylic acid	Indole derivatives	50000	52000	41300	46800	37000	51500	33400	44600	46500	--	--
pme1002	138.084	103	1.21	137.084	[M+H]+	L-Tyramine	Amino acid and derivatives	25500000	15500000	15300000	14800000	16900000	17100000	13800000	19200000	13900000	C00483	ko00350,ko00950,ko01110
pme1008	216.035	170	1.83	215.035	[M+H]+	3-Chloro-L-tyrosine	Amino acid and derivatives	50100	52200	48100	40700	45900	41200	45400	31900	38300	--	--
pme1011	121	104	1.36	120.069	[M+H]+	Benzamidine	Others	16400	10800	8050	9430	7960	11600	7790	6950	13500	C01784	--
pme1014	445.3	341.3	10.75	444.303	[M+H]+	Menaquinone (K2)	Vitamins and derivatives	584000	527000	767000	743000	331000	454000	633000	248000	650000	C00828	ko00130,ko01100,ko01110
pme1018	613.152	484	1.18	612.152	[M+H]+	Glutathione oxidized	Amino acid and derivatives	616000	698000	592000	709000	712000	1040000	1390000	1160000	1200000	C00127	ko00480
pme1063	243.1	110	1.21	244.07	[M-H]-	Uridine	Nucleotide and derivates	3980000	1590000	1010000	1040000	1890000	1890000	1220000	3630000	1890000	C00299	ko00240,ko01100
pme1097	134.1	107	1.16	135.055	[M-H]-	Adenine	Nucleotide and derivates	92800	79300	51900	56300	98400	88100	70000	120000	99500	C00147	ko00230,ko00908,ko01100
pme1109	152	135	1.16	151.049	[M+H]+	Guanine	Nucleotide and derivates	172000	216000	253000	218000	128000	98900	106000	120000	160000	C00242	ko00230,ko01100
pme1119	269.1	137	0.89	268.081	[M+H]+	Inosine	Nucleotide and derivates	2930000	4030000	3290000	4410000	5720000	5740000	4640000	5650000	6100000	C00294	ko00230,ko01100
pme1162	169.022	125	1.73	170.022	[M-H]-	Gallic acid	Organic acids and derivatives	15900	31500	15700	25400	16800	7020	9	9	9	C01424	--
pme1175	282.092	150	1.48	283.092	[M-H]-	Guanosine	Nucleotide and derivates	10400000	10400000	8140000	8720000	15200000	11100000	7390000	10700000	9830000	C00387	ko00230,ko01100
pme1184	268.097	152	1.63	267.097	[M+H]+	Deoxyguanosine	Nucleotide and derivates	1610000	1110000	1200000	1150000	1050000	1020000	781000	819000	616000	C00330	ko00230,ko01100
pme1194	228	112	1.16	227.091	[M+H]+	Deoxycytidine	Nucleotide and derivates	115000	94700	109000	123000	116000	77400	128000	107000	117000	C00881	ko00240
pme1210	150	61	1.16	149.051	[M+H]+	L-Methionine	Amino acid and derivatives	1230000	1080000	1210000	1340000	1370000	1530000	1100000	1060000	887000	C00073	ko00270,ko00966,ko00970,ko01100,ko01110,ko01210,ko01230
pme1218	124.03	106	1.2	123.032	[M+H]+	2-Picolinic acid	Organic acids and derivatives	18700	31600	26400	19300	11200	23600	19700	10600	12200	C10164	ko00380,ko01100
pme1228	221.1	204	1.6	220.085	[M+H]+	5-Hydroxy-L-tryptophan	Amino acid and derivatives	2180000	1640000	1840000	2070000	1980000	2260000	2080000	1980000	2080000	C00643	ko00380,ko01100
pme1242	322.4	130	1.24	321.1	[M+H]+	S-(methyl)glutathione	Amino acid and derivatives	474000	46900	96200	559000	344000	192000	254000	153000	258000	C11347	--
pme1261	206.13	76	2.27	205.131	[M+H]+	Pantothenol	Alcohols	13800	9340	8500	16600	22000	10400	9	9	9	C05944	ko00770
pme1286	385	250	1.4	384.122	[M+H]+	S-(5'-Adenosy)-L-homocysteine	Amino acid and derivatives	3200000	1500000	1590000	2630000	3550000	2890000	2860000	3460000	3020000	C00021	ko00270,ko01100,ko01230
pme1292	167.1	123	2.17	168.042	[M-H]-	Homogentisic acid	Organic acids and derivatives	58300	107000	78800	108000	88900	79600	132000	133000	71100	C00544	ko00130,ko00350,ko01100
pme1294	283	151	1.7	284.076	[M-H]-	Xanthosine	Nucleotide and derivates	4490000	3650000	4300000	3680000	3560000	3120000	2660000	3520000	2410000	C01762	ko00230,ko00232,ko01100,ko01110
pme1299	183	137	1.17	184.037	[M-H]-	Dl-3,4-Dihydroxymandelic acid	Organic acids and derivatives	128000	436000	275000	108000	154000	70000	133000	99600	127000	C05580	ko00350,ko01100
pme1303	248	79	1.17	249.04	[M-H]-	Pyridoxine 5'-phosphate	Vitamins and derivatives	242000	119000	42200	80000	97700	223000	90800	93000	116000	C00627	ko00750,ko01100
pme1313	237.1	192	1.97	236.08	[M+H]+	N'-Formylkynurenine	Amino acid and derivatives	257000	225000	201000	361000	284000	264000	468000	403000	355000	C02700	ko00380,ko01100
pme1363	662.11	540.1	1.16	663.109	[M-H]-	Nicotinic acid adenine dinucleotide	Nucleotide and derivates	955000	898000	803000	869000	809000	908000	846000	1100000	1060000	C00003	ko00190,ko00730,ko00760,ko01100
pme1368	128	82	1.15	129.079	[M-H]-	L-Pipecolic acid	Amino acid and derivatives	119000	75200	41800	52800	62300	103000	80100	77800	69000	C00408	ko00310,ko00960,ko01100,ko01110
pme1373	306	110	1.15	307.057	[M-H]-	2'-Deoxycytidine-5'-monophosphate	Nucleotide and derivates	301000	328000	297000	204000	287000	256000	260000	239000	287000	C00239	ko00240,ko01100
pme1378	282.1	149.6	2.39	281.112	[M+H]+	1-Methyladenosine	Nucleotide and derivates	399000	393000	388000	339000	783000	330000	233000	280000	223000	C02494	--
pme1383	170.1	134.1	1.16	169.074	[M+H]+	Pyridoxine	Vitamins and derivatives	5160000	4470000	4150000	3440000	2720000	3070000	1210000	2680000	1780000	C00314	ko00750,ko01100
pme1399	355.15	178.5	8.32	354.147	[M+H]+	Xanthohumol	Flavanone	27700	36800	36900	31600	37800	31100	22000	25200	24700	C16417	ko00941
pme1417	161.1	144	2.73	160.1	[M+H]+	L-Tryptamine	Alkaloids	1660000	1570000	1160000	1830000	1140000	1500000	1080000	980000	1000000	C00398	ko00380,ko00901,ko01100,ko01110
pme1419	164	104	1.78	163	[M+H]+	L-Methionine methyl ester	Amino acid and derivatives	1380000	1140000	1300000	1440000	1220000	1650000	1470000	1320000	1320000	--	--
pme1422	149.068	105	5.34	150.068	[M-H]-	Hydrocinnamic acid	Phenylpropanoids	9200	12000	17500	17400	19500	12700	9	9	9	C05629	ko00360
pme1434	371.1	209	2.85	372.142	[M-H]-	Syringin	Phenylpropanoids	15900	23100	18700	27000	21000	26400	44100	35400	40100	C01533	ko00940
pme1436	163.047	119	3.84	164.047	[M-H]-	p-Coumaric acid	Phenylpropanoids	18000000	10800000	9450000	12400000	16200000	14200000	13300000	18400000	16800000	C00811	ko00130,ko00350,ko00360,ko00940,ko00950,ko01100,ko01110
pme1453	233	159	4.47	232.121	[M+H]+	Melatonin	Alkaloids	12500	17200	14400	16600	9810	7690	8100	11900	16200	C01598	ko00380,ko01100
pme1472	169.042	65	3.31	168.042	[M+H]+	Vanillic acid	Phenylpropanoids	103000	103000	90500	83400	66900	111000	69600	87200	77100	C06672	--
pme1474	298	136	2.86	297.09	[M+H]+	5'-Deoxy-5'-(methylthio)adenosine	Nucleotide and derivates	2940000	1980000	2000000	2040000	1510000	1890000	1340000	1590000	1320000	C00170	ko00270,ko00908,ko01100
pme1502	315.079	300	7.32	314.079	[M+H]+	Kumatakenin	Flavonol	26500	29500	32600	25500	49100	39300	33200	31400	29300	--	--
pme1506	433.106	287	4.87	432.106	[M+H]+	Kaempferol 7-O-rhamnoside	Flavonol	16800	18000	20400	17200	21700	19500	15800	15900	12700	--	--
pme1510	269.053	251	5.92	270.053	[M-H]-	Baicalein (5,6,7-Trihydroxyflavone)	Flavone	2790	2630	2510	2570	5860	6070	8570	12000	12100	C10023	--
pme1518	403.132	373	6.99	402.132	[M+H]+	Nobiletin	Flavone	7470	6870	2580	2900	1750	2820	2390	3190	4620	C10112	--
pme1521	303.058	125	4.07	304.058	[M-H]-	Dihydroquercetin (Taxifolin)	Flavonol	32100	30800	29100	29300	69800	47500	107000	136000	122000	C01617	ko00941,ko01100,ko01110
pme1539	623.169	314	3.74	624.169	[M-H]-	Isorhamnetin 3-O-neohesperidoside	Flavonol	30500	41800	34900	22800	26800	29000	12300	13000	18900	--	--
pme1544	285.069	270	6.91	284.069	[M+H]+	Acacetin	Flavone	4830	6950	4770	3580	4900	5080	5290	6560	7480	C01470	ko00944
pme1547	445.085	269	4.39	446.085	[M-H]-	Baicalein-7-O-glucuronide (Baicalin)	Flavone	2620000	4040000	2400000	3580000	4590000	5600000	10200000	8530000	9340000	C10025	--
pme1550	373.121	343	7.47	372.121	[M+H]+	Tangeretin	Flavone	4830	4500	2260	1820	2020	1260	1470	3580	2330	C10190	--
pme1568	285.048	257	4.96	286.048	[M-H]-	Orobol (5,7,3',4'-tetrahydroxyisoflavone)	Isoflavone	9	9	9	9	9	9	11200	11300	10600	C10510	--
pme1578	271.053	215	5.6	270.053	[M+H]+	Genistein (4',5,7-Trihydroxyisoflavone)	Isoflavone	9	9	9	1070	5600	3280	7040	6200	7740	C06563	ko00943,ko01110
pme1580	287.063	135	5	288.063	[M-H]-	Eriodictyol	Flavanone	17800	20700	32200	17600	38800	27400	121000	105000	91400	C05631	ko00941,ko01110
pme1590	317.058	153	5.78	316.058	[M+H]+	Isorhamnetin	Flavonol	159000	193000	154000	140000	531000	359000	544000	745000	682000	C10084	--
pme1598	463.132	301	3.99	464.132	[M-H]-	Hesperetin 5-O-glucoside	Flavanone	2200000	4120000	4800000	4150000	5780000	4940000	13300000	14700000	12200000	--	--
pme1600	303.079	167	6.22	302.079	[M+H]+	7-O-Methyleriodictyol	Flavanone	7560	3130	5240	6330	8330	9080	4910	4600	6510	--	--
pme1601	417.111	271	4.86	416.111	[M+H]+	Apigenin 4-O-rhamnoside	Flavone	41900	77500	52400	47900	71500	67500	127000	67100	88900	--	--
pme1605	593.159	285	3.8	594.159	[M-H]-	Kaempferol 3-O-robinobioside (Biorobin)	Flavonol	9	9	9	26900	62600	50000	157000	52000	95500	--	--
pme1611	433.121	313	3.72	434.121	[M-H]-	Isohemiphloin	Flavone	43400	44300	67200	47100	64900	60900	64500	55400	66300	--	--
pme1637	179.079	146	3.83	180.079	[M-H]-	Coniferyl alcohol	Phenylpropanoids	114000	150000	141000	131000	68900	93800	74900	74400	61900	C00590	ko00940,ko00999,ko01100,ko01110
pme1640	371.1	267	11.69	370.105	[M+H]+	sesamolin	Phenylpropanoids	2960000	3130000	3870000	3500000	2650000	2890000	2020000	1460000	2860000	--	--
pme1646	357.142	151	5.33	358.142	[M-H]-	Pinoresinol	Phenylpropanoids	401000	302000	345000	520000	567000	624000	549000	671000	605000	--	--
pme1665	593.16	311	3.29	594.159	[M-H]-	Isovitexin 7-O-glucoside (Saponarin)	Flavonoid	4740	9020	12000	7630	9820	8950	9500	12500	13700	C08064	--
pme1675	210.1	78.9	1.67	211.11	[M-H]-	Creatine Phosphate	Organic acids and derivatives	7610	7470	5740	8740	4650	5870	4650	8020	6090	C02305	ko00330,ko01100
pme1683	477.2	258	2.23	476.168	[M+H]+	D-Pantothenic dcid	Organic acids and derivatives	44200	68800	46300	66100	50200	54800	48800	33500	42400	C12276	--
pme1684	179.05	133	0.86	178.048	[M+H]+	D-(+)-Glucono-1,5-lactone	Carbohydrates	441000	673000	1970000	1430000	731000	577000	863000	382000	481000	C00198	ko00030,ko01100,ko01110,ko01200
pme1691	147.12	87.2	0.8	146.118	[M+H]+	Acetylcholine	Alkaloids	89000	96700	71400	66200	65800	61500	36000	55700	78100	C08201	--
pme1695	223.069	193	4	224.069	[M-H]-	Sinapic acid	Phenylpropanoids	632000	124000	82600	115000	167000	159000	30100	350000	198000	C00482	ko00940,ko01100,ko01110
pme1709	138.05	78	3.7	137.048	[M+H]+	Nicotinic Acid Methyl Ester (Methyl Nicotinate)	Vitamins and derivatives	797000	428000	433000	687000	631000	770000	661000	914000	753000	--	--
pme1711	117.1	59	2.03	118.063	[M-H]-	3-Hydroxy-3-methyl butyric acid	Organic acids and derivatives	1550000	1620000	1360000	1620000	1450000	1590000	1000000	1490000	1510000	--	--
pme1715	277	259	0.77	276.132	[M+H]+	L-Saccharopine	Amino acid and derivatives	408000	844000	663000	688000	491000	382000	693000	521000	585000	C00449	ko00300,ko00310,ko01100,ko01110,ko01230
pme1730	117	59	0.86	118.027	[M-H]-	D-Erythronolactone	Organic acids and derivatives	267000	233000	172000	181000	309000	308000	304000	424000	355000	--	--
pme1738	138.07	95	0.69	137.071	[M+H]+	3-Carbamyl-1-methylpyridinium (1-Methylnicotinamide)	Alkaloids	13500	17500	29500	9	9	9	15600	14500	12300	C02918	ko00760,ko01100
pme1777	611	287	2.08	611	Protonated	Cyanidin 3,5-O-diglucoside (Cyanin)	Anthocyanins	3970000	4620000	3600000	3570000	2080000	2930000	2420000	2750000	2370000	C08639	ko00942
pme1806	367	190.9	3.64	368.111	[M-H]-	Chlorogenic acid methyl ester	Organic acids and derivatives	54700	38700	37200	31800	20700	26200	12200	26700	17000	--	--
pme1816	353	191	2.47	354.095	[M-H]-	Neochlorogenic acid (5-O-Caffeoylquinic acid)	Organic acids and derivatives	13200	29000	25900	15500	6640	118000	12800	13500	129000	C17147	--
pme1820	151	106.9	3.18	152.047	[M-H]-	p–Hydroxyphenyl acetic acid	Organic acids and derivatives	72800	38400	28600	33900	97800	92200	79800	62300	79800	C00642	ko00350,ko00360
pme1824	153.1	109	2.5	154.027	[M-H]-	Protocatechuic acid	Polyphenol	47500	82900	36800	42400	36000	40100	40100	63400	29600	C00230	ko00400,ko01100,ko01110
pme1828	118.1	59	0.78	117.079	[M+H]+	Betaine	Alkaloids	8890000	10100000	11000000	10100000	9270000	9160000	6370000	7300000	6300000	C00719	ko00260,ko01100,ko02010
pme1832	119.03	101	1.36	118.027	[M+H]+	Succinic acid	Organic acids and derivatives	1790000	1490000	1370000	938000	1080000	846000	1050000	1270000	822000	C00042	ko00020,ko00190,ko00250,ko00350,ko00360,ko00620,ko00630,ko00640,ko00650,ko00760,ko00920,ko01100,ko01110,ko01200
pme1841	103	86	0.59	102.116	[M+H]+	1,5-Diaminopentane	Phenolamides	544000	373000	349000	399000	330000	322000	483000	508000	506000	C01672	ko00310,ko00480,ko00960,ko01100,ko01110
pme1846	179	71	0.76	180.063	[M-H]-	D(+)-Glucose	Carbohydrates	5400000	4980000	7290000	4680000	5520000	4880000	3170000	3650000	3270000	C00031	ko00010,ko00030,ko00052,ko00500,ko00520,ko00901,ko01100,ko01110,ko02010,ko04933
pme1851	130.07	88	0.77	131.07	[M-H]-	Creatine	Organic acids and derivatives	813000	650000	524000	360000	559000	520000	301000	501000	426000	C00300	ko00260,ko00330,ko01100
pme1949	375	255	3.2	376.138	[M-H]-	Riboflavin	Vitamins and derivatives	74700	54100	55700	47100	120000	63600	42900	67000	59400	C00255	ko00740,ko01100,ko01110
pme1977	173.1	111	3.81	174.089	[M-H]-	Suberic acid	Organic acids and derivatives	886000	575000	634000	668000	885000	827000	461000	450000	508000	C08278	--
pme1988	90.048	44	0.74	89.048	[M+H]+	L-Alanine	Amino acid and derivatives	407000	300000	247000	319000	295000	301000	266000	282000	286000	C00041	ko00250,ko00270,ko00430,ko00450,ko00710,ko00970,ko01100,ko01200,ko01230,ko01502,ko02010,ko04122
pme2009	149	87	1.22	150.016	[M-H]-	L-(+)-Tartaric acid	Organic acids and derivatives	137000	224000	46600	201000	124000	165000	127000	123000	182000	--	--
pme2019	149	59	0.79	150.053	[M-H]-	DL-Arabinose	Carbohydrates	512000	736000	800000	603000	601000	526000	386000	454000	327000	--	--
pme2024	177	160	1.63	176.095	[M+H]+	serotonin	Alkaloids	366000	383000	433000	344000	310000	381000	255000	330000	286000	C00780	ko00380,ko01100
pme2033	133	71	1.07	134.022	[M-H]-	L(-)-Malic acid	Organic acids and derivatives	2090000	2300000	2950000	2430000	2550000	2430000	2620000	1800000	2410000	C00497	ko00650
pme2036	191	85	0.82	192.063	[M-H]-	Quinic acid	Organic acids and derivatives	35700000	29900000	23600000	26100000	28200000	32200000	31100000	31200000	35500000	C00296	ko00400
pme2046	170	96	0.65	169.181	[M+H]+	3-N-Methyl-L-histidine	Amino acid and derivatives	171000	164000	123000	161000	172000	180000	136000	154000	134000	--	--
pme2049	103	57	1.62	104.047	[M-H]-	2-Hydroxybutanoic acid	Organic acids and derivatives	146000	92300	125000	96100	127000	140000	82900	140000	108000	C05984	ko00640
pme2050	191	111	0.82	192.027	[M-H]-	Citric acid	Organic acids and derivatives	11400000	11100000	7140000	7820000	8630000	8860000	7750000	8670000	9100000	C00158	ko00020,ko00250,ko00630,ko01100,ko01110,ko01200,ko01210,ko01230
pme2108	163	104	0.72	162.113	[M+H]+	L-Carnitine	Alkaloids	28000	35500	45300	46800	43000	49700	49300	51000	43800	C00318	--
pme2111	175	87	0.84	176.12	[M-H]-	L-ascorbate	Vitamins and derivatives	19100000	18600000	19600000	20100000	9610000	21400000	4840000	7240000	1560000	C00072	ko00053,ko00480,ko01100,ko01110
pme2122	112.08	95	0.59	111.08	[M+H]+	Histamine	Amino acid and derivatives	35000	19300	23800	33300	23700	31100	20500	24400	28900	C00388	ko00340,ko01100,ko01110
pme2129	131.08	85	3.53	132.079	[M-H]-	(S)-(-)-2-Hydroxyisocaproic acid	Organic acids and derivatives	1430000	928000	1130000	1370000	1380000	1280000	1080000	1590000	1000000	--	--
pme2134	121	59	0.78	122.058	[M-H]-	DL-threitol	Alcohols	994000	925000	684000	731000	725000	900000	1050000	1190000	901000	--	--
pme2142	173.1	84	1.16	174.1	[M-H]-	L-Theanine	Amino acid and derivatives	490000	169000	61200	87900	180000	259000	71600	297000	281000	C01047	--
pme2155	181	138	2.3	180	[M+H]+	Theobromine	Alkaloids	57400	52000	47900	57900	66000	64000	68900	78200	79200	C07480	ko00232,ko01100,ko01110
pme2165	155	111	1.16	156.017	[M-H]-	Orotic acid	Vitamins and derivatives	128000	116000	121000	106000	346000	110000	197000	140000	127000	C00295	ko00240,ko01100
pme2169	115	71	1.17	116.011	[M-H]-	Fumaric acid	Organic acids and derivatives	863000	771000	603000	957000	269000	357000	426000	452000	394000	C00122	ko00020,ko00190,ko00220,ko00250,ko00350,ko00360,ko00620,ko00650,ko00760,ko01100,ko01110,ko01200
pme2181	513.2	453	7	514.22	[M-H]-	Nomilin	Terpene	33800	36300	35400	39000	34100	37100	39200	35300	32500	C08773	--
pme2237	181.08	101	0.76	182.079	[M-H]-	Dulcitol	Alcohols	162000	131000	169000	169000	128000	121000	80800	102000	107000	C01697	ko00052,ko01100
pme2241	129	85	1.62	130.027	[M-H]-	Citraconic acid	Organic acids and derivatives	881000	1200000	926000	1030000	455000	412000	567000	447000	590000	C02226	ko00290,ko00660,ko01100,ko01210
pme2242	188.08	59	5.24	189.079	[M-H]-	3-Indolepropionic acid	Indole derivatives	680000	544000	609000	483000	286000	764000	341000	460000	465000	--	--
pme2247	303	285	6.83	302.006	[M+H]+	Ellagic acid	Polyphenol	226000	307000	291000	290000	250000	266000	230000	210000	224000	C10788	--
pme2256	151.146	71	0.78	152.069	[M-H]-	D-Arabitol	Alcohols	16300	15500	14100	17600	9900	19000	12500	11700	11500	C01904	ko00040,ko01100
pme2266	245.09	227	3.32	244.088	[M+H]+	Biotin	Vitamins and derivatives	592000	520000	601000	574000	541000	601000	384000	353000	372000	C00120	ko00780,ko01100,ko02010
pme2268	138	94.01	0.79	137.048	[M+H]+	Trigonelline	Alkaloids	6500000	9450000	5430000	4980000	5140000	6750000	3540000	5420000	3550000	C01004	ko00760
pme2277	152.04	108	1.38	153.043	[M-H]-	3-Aminosalicylic acid	Organic acids and derivatives	57000	28100	31800	33600	16300	22800	20900	27500	25300	--	--
pme2278	362	211	1.2	363.058	[M-H]-	Guanosine monophosphate	Nucleotide and derivates	314000	62200	56000	69700	135000	202000	56900	200000	107000	--	--
pme2287	423	302	1.27	425.045	[M-2H]-	Thiamine pyrophosphate	Vitamins and derivatives	20400	18700	13000	14500	5810	18500	14300	21400	12700	C00068	ko00010,ko00020,ko00280,ko00620,ko00640,ko00730,ko01100
pme2292	89	72	0.58	88.1	[M+H]+	Putrescine	Phenolamides	39500000	43500000	52300000	50000000	45000000	54900000	60200000	67600000	70500000	C00134	ko00330,ko00480,ko00960,ko01100,ko01110,ko02010
pme2296	369.13	285	7.38	368.126	[M+H]+	Curcumin	Polyphenol	9770	9370	10300	10600	10900	13300	9070	11000	10900	C10443	ko00945,ko01110
pme2321	303.079	153	5.78	302.079	[M+H]+	Hesperetin	Flavanone	13800	18200	15400	11300	24200	13200	33700	36600	36700	C01709	ko00941
pme2344	231.152	149	6.11	230.152	[M+H]+	Dodecanedioic aicd	Organic acids and derivatives	17500	30000	21400	21400	36900	13800	28600	33000	36500	--	--
pme2362	151	107	2.9	152.047	[M-H]-	Mandelic acid	Organic acids and derivatives	21900	40800	17300	22000	48500	20900	49700	31200	92600	C01984	--
pme2366	122.1	105	2.32	121.089	[M+H]+	Phenethylamine	Others	24400000	12500000	8700000	9150000	8420000	10300000	6450000	8000000	7750000	C05332	ko00360
pme2367	109	81	3.32	108.021	[M+H]+	Quinone	Quinones	111000	70700	52900	90300	81400	50000	87000	119000	80200	C00472	--
pme2380	145	101	1.17	146.022	[M-H]-	A-Ketoglutaric acid	Organic acids and derivatives	246000	445000	633000	200000	76600	101000	128000	82700	37500	--	--
pme2427	222.1	180	2.61	223.085	[M-H]-	N-Acetyl-L-tyrosine	Amino acid and derivatives	29700	24000	16600	49100	61900	59400	72600	79000	82700	--	--
pme2433	106	88	0.67	105.079	[M+H]+	Diethanolamine	Others	90600	79900	71100	90900	91900	106000	107000	114000	116000	C06772	ko00564
pme2457	447.3	285.2	3.79	448.101	[M-H]-	Luteolin 7-O-glucoside (Cynaroside)	Flavone	102000	53700	109000	52000	108000	412000	400000	298000	297000	--	--
pme2482	139.1	92.8	3.04	138.032	[M+H]+	Protocatechuic aldehyde	Polyphenol	95300	131000	123000	112000	59300	67300	44900	58700	51400	C16700	ko00950
pme2527	133	116	0.64	132.16	[M+H]+	L(+)-Ornithine	Amino acid and derivatives	1200000	491000	928000	813000	624000	1170000	844000	1020000	887000	C00077	ko00220,ko00330,ko00472,ko00480,ko00999,ko01100,ko01110,ko01210,ko01230,ko02010
pme2529	163.2	101	0.83	164.069	[M-H]-	1,5-Anhydro-D-glucitol	Alcohols	282000	178000	155000	163000	167000	153000	123000	334000	314000	C07326	--
pme2541	103.047	57	1.55	104.047	[M-H]-	α-Hydroxyisobutyric acid	Organic acids and derivatives	634000	224000	343000	376000	549000	544000	407000	622000	504000	--	--
pme2555	346	134	1.17	347.063	[M-H]-	Adenosine 5'-monophosphate	Nucleotide and derivates	317000	137000	202000	203000	67300	411000	185000	320000	180000	C00020	ko00230,ko00908,ko01100,ko01110
pme2569	219	202	0.85	218.09	[M+H]+	(5-L-Glutamyl)-L-amino acid	Amino acid and derivatives	91800	91500	77800	80700	57800	117000	64100	122000	98500	C03740	ko00480,ko01100
pme2589	159.1	87	1.2	160.037	[M-H]-	Oxoadipic acid	Organic acids and derivatives	209000	616000	985000	689000	250000	344000	288000	232000	129000	C00322	ko00300,ko00310,ko00380,ko01100,ko01210,ko01230
pme2594	182.05	138	1.64	183.053	[M-H]-	4-Pyridoxic acid	Alkaloids	156000	103000	137000	116000	127000	129000	98600	106000	89600	C00847	ko00750,ko01100
pme2601	89	59	1.13	90.032	[M-H]-	3-Hydroxypropanoic acid	Organic acids and derivatives	20700	25300	12500	23400	24900	31600	27300	27900	29400	C01013	ko00240,ko00410,ko00640,ko01100,ko01200
pme2602	184.1	97	1.23	185.009	[M-H]-	O-Phospho-L-serine	Amino acid and derivatives	57900	14300	12500	35600	48100	44900	18600	37100	28100	C01005	ko00260,ko00270,ko00970,ko01100,ko01200,ko01230
pme2607	192.06	146	3.07	191.058	[M+H]+	5-Hydroxyindole-3-acetic acid	Indole derivatives	99300	71200	69800	135000	144000	85600	90300	94800	124000	C05635	ko00380,ko01100
pme2617	166	102	0.77	165.046	[M+H]+	Methionine sulfoxide	Amino acid and derivatives	8270000	7680000	7690000	8540000	8480000	6500000	7940000	8010000	8170000	--	--
pme2634	118	72	0.84	117.079	[M+H]+	Dl-Norvaline	Amino acid and derivatives	20100000	17500000	13200000	18200000	16300000	18900000	16500000	17600000	15900000	C01826	--
pme2651	742.1	620.1	1.22	743.075	[M-H]-	NADP	Nucleotide and derivates	534000	432000	387000	445000	373000	495000	505000	533000	487000	C00006	ko00195,ko00480,ko00760,ko01100
pme2661	383	323	5.41	384.339	[M-H]-	Vitamin D3	Vitamins and derivatives	31600	11600	15400	4160	9500	9990	8130	14200	12200	C05443	ko00100,ko01100
pme2670	121.04	92	3.68	122.037	[M-H]-	4-Hydroxybenzaldehyde	Organic acids and derivatives	826000	865000	747000	754000	588000	576000	593000	578000	561000	C00633	ko01100
pme2693	131	114	0.75	130.111	[M+H]+	N-Acetylputrescine	Phenolamides	486000	607000	689000	433000	374000	354000	329000	359000	428000	C02714	ko00330,ko01100
pme2698	313.4	166	3.52	312.147	[M+H]+	Phe-Phe	Amino acid and derivatives	75500	98700	88400	103000	139000	98800	114000	123000	143000	--	--
pme2709	117.063	71	2.35	118.063	[M-H]-	2-Hydroxy-2-methyl butyric acid	Organic acids and derivatives	47100	46200	38800	21000	32000	36900	33200	29100	19700	--	--
pme2723	146.1	91	4.49	145.053	[M+H]+	Indole-3-carboxaldehyde	Indole derivatives	475000	472000	471000	547000	387000	461000	464000	408000	369000	C08493	--
pme2735	399.2	250	0.7	398.137	[M+H]+	S-(5'-Adenosyl)-L-methionine	Amino acid and derivatives	6600000	5690000	5570000	8260000	5860000	6340000	4070000	2720000	5220000	C00019	ko00261,ko00270,ko00330,ko00908,ko01100,ko01110,ko01230,ko04122
pme2746	784.2	437	2.83	785.157	[M-H]-	Flavin adenine dinucleotide (FAD)	Nucleotide and derivates	3670000	2790000	2990000	2230000	3060000	3430000	2370000	2920000	2430000	C00016	ko00740,ko01100,ko01110
pme2755	222	144	0.8	221.09	[M+H]+	N-Acetyl-D-glucosamine	Carbohydrates	335000	342000	279000	318000	283000	363000	326000	369000	330000	C00140	ko00520,ko01100,ko02010
pme2758	162	144	0.81	163.129	[M-H]-	4-Hydroxy-L-glutamic acid	Amino acid and derivatives	55700	38300	37800	29700	32000	38900	29100	32000	31500	C03079	--
pme2761	161	73	1.24	162.016	[M-H]-	4-Hydroxy-2-oxoglutaric acid	Organic acids and derivatives	1740000	806000	1020000	1110000	1310000	1570000	1410000	1650000	1360000	C01127	ko00630
pme2776	253.1	137	1.63	252.086	[M+H]+	2'-Deoxyinosine	Nucleotide and derivates	844000	541000	583000	732000	772000	753000	519000	638000	622000	C05512	ko00230,ko01100
pme2786	219	160	3.17	218.106	[M+H]+	N-Acetyl-5-hydroxytryptamine	Alkaloids	3010000	2400000	2180000	2680000	3010000	3180000	2840000	3300000	3390000	C00978	ko00380,ko01100
pme2798	165	122	1.7	166.049	[M-H]-	7-Methylxanthine	Nucleotide and derivates	19900	20900	19400	32600	24300	26000	50100	49000	37800	C16353	ko00232,ko01100,ko01110
pme2819	287.2	269.3	11.38	286.23	[M+H]+	All-trans-13,14-dihydroretinol	Vitamins and derivatives	13000	6380	8570	8360	13500	8430	7710	6990	7680	--	--
pme2827	239	223	6.71	240.245	[M-H]-	Palmitaldehyde	Lipids	29200000	29200000	30800000	29700000	29200000	30300000	28700000	29800000	31100000	C00517	ko00071
pme2828	140	99	0.58	139.027	[M+H]+	4-Nitrophenol	Others	5480000	11400000	10100000	15100000	9390000	4750000	15600000	6040000	7480000	C00870	--
pme2830	140	79	0.75	141.019	[M-H]-	O-Phosphorylethanolamine	Others	8670	4490	3860	2900	2250	7070	3530	5460	4180	--	--
pme2865	156.1	73.3	2.77	157.074	[M-H]-	3-Methylcrotonyl glycine	Amino acid and derivatives	64500	54000	31800	43400	37200	59000	36800	41900	42900	C20828	--
pme2887	168.037	126	0.78	167.037	[M+H]+	Guanidinoethyl sulfonate	Organic acids and derivatives	73600	61800	40000	64700	71100	73700	72200	59800	62100	--	--
pme2890	269	136	0.8	268.055	[M+H]+	L-Homocystine	Amino acid and derivatives	913000	1290000	968000	1400000	1960000	1870000	1610000	1550000	1810000	C01817	ko00270
pme2895	319.05	301	3.47	320.053	[M-H]-	Dihydromyricetin	Flavonol	18300	13200	18500	14700	7270	18400	39600	34500	36200	C02906	ko00941,ko01110
pme2901	353.1	191.1	2.15	354.095	[M-H]-	1-O-Caffeoyl quinic acid	Organic acids and derivatives	16300	22300	14500	9	9	9	12500	5040	101000	--	--
pme2903	137.03	93	3.06	138.032	[M-H]-	4-Hydroxybenzoic acid	Organic acids and derivatives	4900000	3540000	3330000	3580000	3770000	4590000	3110000	3250000	3700000	C00156	ko00130,ko00360,ko00790,ko01100,ko01110
pme2909	358	97	1.29	397.46	[M-K]-	(-)-Sinigrin hydrate	Others	10000	17600	24900	12800	23800	22200	14700	11000	17700	--	--
pme2914	161	99	1.4	162.053	[M-H]-	3-Hydroxy-3-methylpentane-1,5-dioic acid	Amino acid and derivatives	716000	684000	645000	728000	639000	762000	517000	579000	670000	C03761	--
pme2950	611.19	303	4.12	610.19	[M+H]+	Hesperetin 7-rutinoside (Hesperidin)	Flavanone	27900	51400	37100	41800	55900	31000	12000	26000	53300	C09755	--
pme2954	303.043	153	5.05	302.043	[M+H]+	Quercetin	Flavonol	26600	39600	24600	37600	93300	63700	178000	222000	223000	C00389	ko00941,ko00944,ko01100,ko01110
pme2963	287.06	259	4.56	288.063	[M-H]-	Aromadedrin (Dihydrokaempferol)	Flavonol	1100000	860000	960000	997000	1870000	1690000	1360000	2220000	1910000	C00974	ko00941,ko01100,ko01110
pme2982	257.1	153	6.98	256.074	[M+H]+	Pinocembrin (Dihydrochrysin)	Flavanone	10100	9	9	9	9	9	9	9	9	C09827	ko00941
pme2987	147.1	119	5.7	148.052	[M-H]-	3,4-Dihydrocoumarin	Phenylpropanoids	39200	9580	15900	16900	29100	26100	27300	54900	32700	C02274	--
pme2993	193.1	133	4.09	192.042	[M+H]+	Scopoletin (7-Hydroxy-5-methoxycoumarin)	Phenylpropanoids	82700	87000	143000	131000	81400	98400	57300	31800	50200	C01752	ko00940,ko01110
pme2997	163	121	4.56	162.032	[M+H]+	4-Hydroxycoumarin	Phenylpropanoids	16900	6580	18700	19900	17600	8340	9	9	9	C20414	--
pme3005	74.05	46.2	1.41	73.053	[M+H]+	N,N-Dimethylformamide	Organic acids and derivatives	25900	18600	29200	28000	23400	14200	20100	40800	38000	C03134	--
pme3007	403	159	0.76	404.161	[M-H]-	Uridine 5’-diphosphate	Nucleotide and derivates	477000	245000	272000	230000	177000	499000	245000	354000	247000	C00015	ko00240,ko00908,ko01100
pme3009	175	99	0.58	174.016	[M+H]+	trans-Citridic acid	Organic acids and derivatives	209000	407000	457000	685000	381000	139000	720000	305000	218000	--	--
pme3011	104.06	68.8	0.71	103.063	[M+H]+	γ-aminobutyric acid	Organic acids and derivatives	4320000	4080000	4180000	4030000	6390000	3960000	4690000	5510000	5380000	C00334	ko00250,ko00330,ko00410,ko00650,ko00760,ko01100
pme3017	104	58	0.76	103.063	[M+H]+	2-Aminoisobutyric acid	Amino acid and derivatives	2600000	2660000	2790000	2380000	2070000	2100000	1600000	1650000	1590000	C03665	--
pme3030	164	122	1.52	163.03	[M+H]+	N-Acetylcysteine	Amino acid and derivatives	380000	187000	278000	294000	373000	353000	328000	362000	330000	C06809	--
pme3033	104	86	0.68	103.063	[M+H]+	N,N-Dimethylglycine	Amino acid and derivatives	4250000	4130000	4070000	3790000	5420000	3880000	4280000	5220000	4960000	C01026	ko00260,ko01100
pme3034	131.04	69	1.88	132.042	[M-H]-	ethylmalonate	Organic acids and derivatives	339000	264000	268000	263000	280000	278000	216000	152000	211000	--	--
pme3038	130	84	1.17	129.043	[M+H]+	5-oxoproline	Amino acid and derivatives	8420000	7260000	14700000	8140000	5580000	6670000	6730000	5370000	6570000	C01879	ko00480,ko01100
pme3069	556.28	371	10.22	555.284	[M+H]+	Taurocholic acid	Organic acids and derivatives	7330000	7250000	7340000	7470000	7250000	7330000	7070000	7060000	7330000	C05122	ko00430,ko01100
pme3081	169.09	134	0.69	168.09	[M+H]+	4-(Aminomethyl)-5-(hydroxymethyl)-2-methylpyridin-3-ol	Alcohols	311000	278000	283000	242000	304000	225000	146000	182000	168000	C00534	ko00750,ko01100
pme3083	164.04	120	3.81	165.043	[M-H]-	2-(Formylamino)benzoic acid	Organic acids and derivatives	5800000	3700000	3230000	4370000	5350000	4740000	4280000	6300000	5970000	--	--
pme3093	241	170	0.65	240.122	[M+H]+	(S)-2-(4-Aminobutanamido)-3-(1-methyl-1H-imidazol-5-yl)propanoic acid	Organic acids and derivatives	8730	9790	7810	7530	6600	6340	9	9	9	--	--
pme3096	118	74	1.29	119.022	[M-H]-	Aminomalonic acid	Organic acids and derivatives	1240000	993000	880000	708000	734000	665000	752000	751000	773000	C00872	--
pme3130	465	303	4.14	464.096	[M+H]+	Quercetin 4'-O-glucoside (Spiraeoside)	Flavonol	2910000	4670000	5200000	4920000	5910000	5350000	16800000	15700000	15100000	--	--
pme3137	239	165	7.79	238.063	[M+H]+	3-Hydroxyflavone	Flavonol	12000	21200	15300	14100	14100	16800	10800	11800	7730	C20871	--
pme3143	177	121	4.24	176.047	[M+H]+	6-Hydroxy-4-methylcoumarin	Phenylpropanoids	9	9	9	27300	21300	13700	32000	23600	18700	--	--
pme3154	147.07	59	1.37	148.074	[M-H]-	(Rs)-Mevalonic acid	Organic acids and derivatives	92500	242000	223000	190000	209000	123000	226000	206000	208000	--	--
pme3160	259	97	0.9	260.03	[M-H]-	D-Glucose 6-phosphate	Carbohydrates	2730000	1530000	804000	1060000	1150000	3670000	728000	2010000	901000	C00092	ko00500,ko00562,ko00999,ko01100
pme3163	289	97	0.83	290.04	[M-H]-	D-Sedoheptuiose 7-phosphate	Carbohydrates	3500000	4190000	2840000	2730000	2730000	3720000	2260000	2370000	2390000	--	--
pme3174	324	112	0.81	323.052	[M+H]+	Cytidine 5'-monophosphate (Cytidylic acid)	Nucleotide and derivates	18400	18000	29900	19400	53500	52000	12500	24800	57700	C00055	ko00240,ko01100
pme3179	179	76	0.68	178.041	[M+H]+	CYS-GLY	Amino acid and derivatives	2820000	3680000	3780000	4820000	3660000	4180000	3280000	3480000	4060000	C01419	ko00480,ko01100
pme3184	332	136	1.25	331.068	[M+H]+	2'-Deoxyadenosine-5'-monophosphate	Nucleotide and derivates	1630000	1710000	1310000	1560000	1200000	1590000	838000	1310000	898000	C00360	ko00230,ko01100
pme3186	169	79	0.91	169.998	[M-H]-	Dl-Glyceraldehyde3-phosphate	Organic acids and derivatives	45500	29800	13700	10500	17200	46800	31900	34700	27800	--	--
pme3188	323	211	1.16	324.036	[M-H]-	Uridine 5'-monophosphate	Nucleotide and derivates	710000	211000	190000	234000	474000	651000	168000	484000	400000	C00105	ko00240,ko01100
pme3200	74	57	0.72	73.0971	[M+H]+	1-methylguanidine	Nucleotide and derivates	33600	50100	46400	35700	28500	22400	17800	19100	27000	--	--
pme3207	141.03	59	0.65	142.027	[M-H]-	trans,trans-Muconic acid	Organic acids and derivatives	1690000	1740000	2070000	2190000	2080000	2180000	1530000	1720000	2240000	--	--
pme3209	431	269	3.93	432.106	[M-H]-	Genistein 7-O-Glucoside (Genistin)	Isoflavone	3600000	4430000	4510000	4090000	5120000	4660000	4670000	4400000	4580000	C09126	ko00943
pme3211	463	301	3.78	464.096	[M-H]-	Quercetin 3-O-glucoside (Isotrifoliin)	Flavonol	2880000	4820000	5770000	5920000	7480000	6070000	19100000	16700000	15400000	C05623	ko00944,ko01100,ko01110
pme3227	579	433	3.59	578.164	[M+H]+	Vitexin 2''-O-beta-L-rhamnoside	Flavone	23200	25300	25300	14000	35000	19900	41700	22100	34100	C12628	ko00944
pme3237	257	137	4.99	256.074	[M+H]+	Liquiritigenin	Flavanone	20700	29500	21000	20700	16600	29800	25400	18000	8180	C09762	ko00941,ko00943,ko01110
pme3246	341	179	2.73	342.132	[M-H]-	Coniferin	Phenylpropanoids	381000	400000	405000	536000	601000	472000	604000	546000	577000	C00761	ko00940
pme3250	285	270	7.11	284.069	[M+H]+	Biochanin A	Isoflavone	3350	5070	5320	3470	5640	6150	4750	6200	5130	C00814	ko00943,ko01110
pme3256	611	303	2.42	611	Protonated	Delphinidin 3-O-rutinoside (Tulipanin)	Anthocyanins	63900	112000	131000	216000	234000	297000	2310000	1540000	1490000	C16315	ko00942
pme3258	269	241	4.43	270.053	[M-H]-	6-Hydroxydaidzein	Isoflavone	7370	12500	5540	10200	17200	19800	37600	23700	33700	C14314	ko00943,ko01110
pme3263	269	225	4.47	270.053	[M-H]-	2'-Hydroxydaidzein	Isoflavone	42400	47000	46200	56300	71800	79300	129000	91200	110000	C02495	ko00943,ko01110
pme3267	447	285	3.96	448.101	[M-H]-	Kaempferol 3-O-galactoside (Trifolin)	Flavonol	177000	93800	203000	77000	174000	710000	760000	560000	383000	C12626	ko00944
pme3279	287	153	4.92	286.048	[M+H]+	2'-Hydroxygenistein	Isoflavone	10100	13600	17000	15100	42400	23200	25000	78400	52100	C12134	ko00943
pme3282	273	229	3.4	274.084	[M-H]-	Afzelechin (3,5,7,4'-Tetrahydroxyflavan)	Flavanone	171000	162000	89900	84100	87700	101000	62500	79700	70400	C09320	ko00941,ko01110
pme3292	283	268	7.09	284.069	[M-H]-	Prunetin	Isoflavone	35400	40300	35900	29600	41600	46700	44600	47300	47700	C10521	ko00943
pme3296	431	285	4.4	432.106	[M-H]-	Kaempferol 3-O-rhamnoside (Kaempferin)	Flavonol	3580	3290	1960	3940	4140	6030	3020	11500	6390	C16911	ko00944
pme3309	145.06	101	2.65	146.058	[M-H]-	2-Methylglutaric acid	Organic acids and derivatives	1480000	810000	894000	824000	924000	1150000	473000	306000	564000	--	--
pme3313	259	97	0.89	260.03	[M-H]-	D-Fructose 6-phosphate	Carbohydrates	1180000	979000	641000	726000	993000	2640000	1140000	1310000	1390000	C00085	ko00052,ko00500,ko00710,ko01100,ko01200
pme3333	153.06	136.1	1.48	152.059	[M+H]+	1,4-dihydro-1-Methyl-4-oxo-3-pyridinecarboxamide	Alkaloids	149000	174000	186000	149000	130000	89000	124000	109000	91200	--	--
pme3336	382	206	2.14	383.108	[M-H]-	N6-Succinyl Adenosine	Nucleotide and derivates	900000	430000	516000	657000	822000	688000	465000	977000	620000	--	--
pme3346	131.08	85	2.56	132.079	[M-H]-	5-hydroxyhexanoic acid	Organic acids and derivatives	65100	30000	35800	27700	41600	41100	35600	26100	31700	--	--
pme3349	282	192	1.79	283.092	[M-H]-	8-Hydroxy-2-deoxyguanosine	Nucleotide and derivates	24100	19800	16700	24800	39200	29600	28200	31100	36000	--	--
pme3351	144.1	126	0.82	145.074	[M-H]-	Allysine(6-Oxo DL-Norleucine)	Amino acid and derivatives	457000	359000	356000	274000	284000	288000	275000	143000	196000	C04076	ko00300,ko00310,ko00960,ko01100,ko01110,ko01230
pme3369	315	165	6.31	316.058	[M-H]-	Rhamnetin (7-O-methxyl quercetin)	Flavonol	2300	3400	3390	2030	3060	2040	5080	7440	4460	C10176	--
pme3384	162	74	1.16	161.069	[M+H]+	N-Acetylthreonine	Amino acid and derivatives	20900000	10400000	14300000	14900000	18600000	20400000	15900000	17500000	18000000	--	--
pme3388	189	144	0.67	188.127	[M+H]+	H-HomoArg-OH	Amino acid and derivatives	938000	783000	807000	808000	877000	800000	707000	864000	896000	C01924	--
pme3391	479	317	2.61	479	Protonated	Petunidin 3-O-glucoside	Anthocyanins	67400	122000	128000	144000	116000	69400	63900	180000	162000	C12139	ko00942
pme3396	289	215	3.78	288.063	[M+H]+	Fustin	Flavonol	20600	29900	23200	16900	41000	3180	26500	21300	15700	C01378	ko00941
pme3400	447.12	285	5.18	446.121	[M+H]+	Sissotrin	Isoflavone	31800	37400	49100	40500	38900	33500	55100	52400	40400	C05376	ko00943
pme3401	345	330	5.71	346.069	[M-H]-	Syringetin	Flavonol	9	9	9	1970	3790	2690	10100	10800	14700	C11620	ko00944
pme3416	177	133.2	3.28	178.027	[M-H]-	Esculetin (6,7-dihydroxycoumarin)	Phenylpropanoids	3930	10200	7940	2400	14800	8120	16600	11900	25900	C09263	--
pme3425	209.2	149.1	3.55	208.037	[M+H]+	6-Methoxy-7,8-DihydroxyCoumarin	Phenylpropanoids	84400	83700	108000	105000	75400	76100	45000	66100	74700	C09265	--
pme3442	477.1	301	3.65	478.36	[M-H]-	Quercetin 7-O-β-D-Glucuronide	Flavonol	1990000	1980000	1470000	2430000	3560000	3730000	15100000	12600000	9590000	--	--
pme3443	207.1	192	4.55	208.074	[M-H]-	Sinapinaldehyde	Phenylpropanoids	55900	44500	53400	56500	51900	60300	33300	62000	62000	--	--
pme3456	149.1	131	4.38	148.052	[M+H]+	p-Coumaraldehyde	Phenylpropanoids	15700	21900	16400	27800	23200	17500	9	9	9	--	--
pme3459	317.2	299	8.1	316.204	[M+H]+	Caffeyl alcohol	Phenylpropanoids	60600	46300	66100	53400	54600	57600	30100	46000	23800	C09066	--
pme3461	301.1	151	5.68	302.279	[M-H]-	Homoeriodictyol	Flavanone	32900	34600	43300	35400	65300	48100	83700	101000	95800	C09756	ko00941
pme3466	287.08	153	6.92	286.084	[M+H]+	Isosakuranetin (4'-Methylnaringenin)	Flavanone	9	9	9	9	9	9	9	9	9	C05334	--
pme3473	271.07	151	5.56	272.069	[M-H]-	Butin	Flavone	234000	173000	202000	213000	300000	289000	504000	593000	493000	C09614	ko00941
pme3504	431.13	268.5	4.58	430.126	[M+H]+	Formononetin 7-O-glucoside (Ononin)	Isoflavone	42600	52300	72400	52100	57900	49600	77400	54600	71800	C10509	ko00943
pme3514	301	151	5.05	302.043	[M-H]-	Morin	Flavonol	349000	487000	347000	374000	1190000	787000	2310000	3150000	2810000	C10105	--
pme3564	179.03	133	3.48	178.027	[M+H]+	Daphnetin	Phenylpropanoids	44300	46300	48600	66500	28000	16700	33100	37500	23200	C03093	--
pme3569	207.06	151	4.88	206.058	[M+H]+	Scoparone	Phenylpropanoids	97500	112000	93500	112000	133000	106000	146000	120000	148000	C09311	--
pme3576	138.05	92.1	4.03	137.048	[M+H]+	Anthranilic acid	Organic acids and derivatives	919000	589000	651000	601000	639000	614000	322000	407000	403000	C00108	ko00380,ko00400,ko00999,ko01058,ko01100,ko01110,ko01230
pme3609	287	213	3.37	287.24	Protonated	Cyanidin	Anthocyanins	185000	111000	189000	206000	187000	243000	225000	184000	187000	C05905	ko00941,ko00942,ko01110
pme3705	193.141	73	0.79	194.043	[M-H]-	D-glucoronic acid	Others	96000	218000	108000	188000	356000	171000	235000	283000	283000	C00191	ko00040,ko00053,ko00520,ko00562,ko01100
pme3732	244.086	112	0.81	243.086	[M+H]+	Cytidine	Nucleotide and derivates	3210000	4270000	3570000	4150000	7180000	3680000	3590000	3680000	3240000	C00475	ko00240,ko01100
pme3838	346.2	152	1.56	345.047	[M+H]+	Guanosine 3',5'-cyclic monophosphate	Nucleotide and derivates	70600	46900	68700	72900	40800	80900	141000	116000	122000	C00942	ko00230
pme3882	227.1	184	1.47	228.075	[M-H]-	2'-Deoxyuridine	Nucleotide and derivates	9080	5090	3680	4320	9400	8780	3880	8210	3840	C00526	ko00240
pme3961	252	136	1.85	251.102	[M+H]+	Deoxyadenosine	Nucleotide and derivates	12500000	8680000	8340000	11100000	11900000	11300000	7910000	10100000	9400000	C00559	ko00230,ko01100
pme3967	312	180	2.3	311.123	[M+H]+	2-(dimethylamino)guanosine	Nucleotide and derivates	1430000	1680000	1890000	904000	1640000	1020000	378000	591000	490000	--	--
pme3970	243	153	1.16	244.07	[M-H]-	β-Pseudouridine	Nucleotide and derivates	249000	109000	110000	89600	137000	122000	60200	186000	97500	C02067	ko00240
pme3983	269.08	137	1.44	268.081	[M+H]+	Hypoxanthine-9-β-D-arabinofuranoside	Nucleotide and derivates	2460000	1790000	2010000	1870000	1590000	1220000	3080000	1840000	1370000	--	--
pmf0011	593.2	473	3.08	594.159	[M-H]-	Apigenin 6,8-C-diglucoside	Flavone	118000	151000	126000	150000	148000	166000	170000	139000	147000	--	--
pmf0012	595.2	457.2	3.08	594.159	[M+H]+	6,8-di-C-glucoside Apigenine	Flavone	158000	225000	190000	225000	271000	254000	361000	285000	369000	--	--
pmf0016	150.1	61	0.84	149.051	[M+H]+	DL-Methionine	Amino acid and derivatives	1520000	1160000	1170000	1780000	1770000	1610000	1390000	1340000	1020000	--	--
pmf0018	102.05	56	0.75	101.048	[M+H]+	1-Aminocyclopropanecarboxylic acid	Amino acid and derivatives	277000	179000	120000	296000	285000	290000	231000	231000	311000	--	--
pmf0032	341.1	179	0.73	342.116	[M-H]-	Galactinol	Carbohydrates	4360000	2640000	3320000	4930000	5390000	5180000	4150000	5420000	5850000	--	--
pmf0035	259	97	0.71	260.03	[M-H]-	Glucose-1-phosphate	Carbohydrates	1770000	1520000	1530000	1390000	1420000	2980000	2100000	2230000	2150000	--	--
pmf0057	271.07	151	5.59	272.068	[M-H]-	4,2',4',6'-Tetrahydroxychalcone	Flavone	161000	108000	137000	138000	204000	193000	338000	400000	300000	C06561	ko00941,ko01100,ko01110
pmf0058	271	150.894	5.59	272.068	[M-H]-	4',5,7-Trihydroxyflavanone	Flavanone	180000	131000	150000	168000	237000	221000	364000	466000	383000	C00509	ko00941,ko00943,ko01100,ko01110
pmf0062	623.1	160.7	4.03	624.205	[M-H]-	Verbascoside	Phenylpropanoids	68100	78200	53700	58700	56400	60900	40200	47200	44400	C10501	--
pmf0070	415.386	119.197	7.72	414.386	[M+H]+	β-Sitosterol	Sterides	21100000	18200000	16500000	23500000	18700000	23700000	19700000	23200000	14700000	C01753	ko00100,ko01110
pmf0073	399.37	234.995	12.19	400.37	[M-H]-	Campesterol	Sterides	971	1360	1470	1230	1380	1360	1640	1360	1470	C01789	ko00100,ko00905,ko01100,ko01110
pmf0076	413.371	301.1	11.64	412.37	[M+H]+	Stigmasterol	Sterides	141000	104000	158000	113000	106000	145000	86300	83600	5060	C05442	ko00100,ko01110
pmf0079	457.376	375.1	12.19	458.376	[M-H]-	Soyasapogenol B	Sterides	203000	237000	250000	283000	259000	231000	265000	279000	256000	C08980	--
pmf0085	427.386	345	12.19	426.386	[M+H]+	Cycloartenol	Sterides	55300	64500	71900	76000	77100	73000	75900	77800	80500	C01902	ko00100,ko01100,ko01110
pmf0091	427.386	344.995	12.2	426.386	[M+H]+	2,3-Oxidosqualene	Sterides	57900	67900	71100	75500	80700	73600	80100	82800	81600	--	--
pmf0094	179.1	147.1	5.44	178.18	[M+H]+	Methyl p-coumarate	Phenylpropanoids	385000	223000	193000	243000	251000	294000	300000	511000	389000	--	--
pmf0095	207.1	133.1	5.62	208.21	[M-H]-	Methyl ferulate	Phenylpropanoids	2430000	1860000	1950000	2100000	1960000	2350000	2400000	3960000	2790000	--	--
pmf0096	88.9	70.9	1.17	90.03	[M-H]-	Oxalic acid	Organic acids and derivatives	342000	139000	139000	127000	166000	226000	249000	293000	336000	C00209	ko00230,ko00630,ko01100
pmf0098	177	145	5.43	178.18	[M-H]-	trans-4-Hydroxycinnamic acid Methyl Ester	Phenylpropanoids	475000	279000	260000	321000	308000	386000	348000	628000	529000	--	--
pmf0118	565.055	322.9	1.17	610.019	[M-2Na+H]-	Uridine 5'-diphosphoglucose disodium salt	Nucleotide and derivates	10600000	10900000	9390000	8670000	4880000	11800000	9390000	8400000	8740000	--	--
pmf0126	237.1	178.2	3.96	236.116	[M+H]+	N1-acetyl-5-methoxykynuramine（AMK）	Alkaloids	17800	21800	9860	19800	19300	12600	15200	24400	23800	--	--
pmf0136	565.055	322.9	1.14	566.055	[M-H]-	UDP-α-D-glucose	Nucleotide and derivates	10300000	10300000	10500000	8540000	4800000	11000000	8890000	8180000	8440000	C00029	ko00040,ko00052,ko00053,ko00240,ko00500,ko00520,ko00561,ko00908,ko01100
pmf0138	179	59	0.77	180.063	[M-H]-	D-(+)-Mannose	Carbohydrates	10100000	10800000	13800000	9040000	10700000	8900000	7630000	6430000	5890000	C00159	ko00051,ko00052,ko00520,ko01100,ko02010
pmf0139	179	59	0.76	180.063	[M-H]-	D-(+)-Galactose	Carbohydrates	5290000	6230000	7750000	5420000	5750000	4670000	3450000	3540000	4000000	C00124	ko00052,ko01100
pmf0141	121	76.9	4.58	122.073	[M-H]-	2-Phenylethanol	Others	778000	1300000	1320000	503000	569000	850000	569000	594000	530000	C05853	ko00360
pmf0159	451.241	391.1	8.3	450.241	[M+H]+	Azadiradione	Sterides	19300	10100	11700	12500	12500	17800	6420	7380	14400	--	--
pmf0174	157.2	157.2	7.69	158.281	[M-H]-	1-Decanol	Alcohols	9480000	4900000	4510000	4990000	5440000	6290000	4470000	5140000	4200000	C01633	--
pmf0175	157.2	157.2	7.69	158.281	[M-H]-	2-Decanol	Alcohols	9700000	5330000	4930000	5140000	5620000	6400000	4500000	5510000	4290000	--	--
pmf0179	623.169	315.1	3.91	624.169	[M-H]-	Narcissoside	Flavonoid	24400	98800	27000	16100	13800	151000	16600	8420	104000	--	--
pmf0196	166.975	78.7	1.25	205.938	[M]-	Phosphoenolpyruvic acid	Organic acids and derivatives	268000	601000	670000	305000	591000	439000	650000	357000	597000	--	--
pmf0204	465.096	303	3.79	464.096	[M+H]+	Hyperoside	Flavonoid	2790000	4550000	5480000	5770000	6490000	5860000	18400000	17400000	15900000	--	--
pmf0208	465.096	303	3.79	464.096	[M+H]+	Isoquercitroside	Flavonoid	2940000	4550000	6260000	5800000	7300000	6370000	18600000	17100000	16100000	--	--
pmf0211	294.1	137.1	7.35	293.199	[M+H]+	Nordihydrocapsaicin	Alkaloids	10300	5500	3540	3530	8120	3150	3250	4570	10000	C20216	--
pmf0217	259.014	78.9	0.71	304.1	[M-2Na+H]-	D-Glucose-6-phosphate disodium salt	Others	2660000	2250000	2420000	1950000	1870000	2860000	2650000	2680000	2620000	--	--
pmf0218	166.959	78.8	0.84	233.99	[M-3Na+2H]-	Phosphoenolpyruvate trisodium salt	Organic acids and derivatives	716000	1310000	1710000	911000	1120000	818000	843000	392000	664000	--	--
pmf0220	259.022	97	0.81	303.994	[M-2Na+H]-	D-Fructose 6-phosphate-disodium salt	Carbohydrates	1780000	1660000	1400000	1300000	1530000	3070000	2370000	2360000	2400000	--	--
pmf0231	349.926	198	10.14	348.926	[M+H]+	Chlorpyrifos	Alkaloids	2160	2030	2870	2550	1700	1940	1620	2670	1990	C14322	--
pmf0243	271.11	98.9	12.21	270.11	[M+H]+	Benzyl β-D-Glucopyranoside	Others	344000	397000	442000	455000	491000	499000	564000	595000	577000	--	--
pmf0248	403.4	373.1	6.98	402.35	[M+H]+	delta-Tocopherol	Vitamins and derivatives	2610	2730	1260	966	438	1260	865	1500	1210	C14151	ko00130,ko01100,ko01110
pmf0249	397.303	147.2	9.1	396.303	[M+H]+	δ-Tocotrienol	Vitamins and derivatives	4960	21100	12900	23300	17300	14300	16300	10200	6740	C14156	ko00130,ko01110
pmf0256	101.104	84.7	1.24	102.104	[M-H]-	3-Methyl-1-pentanol	Alcohols	26400	47200	28200	49600	33600	37900	44600	18700	39800	--	--
pmf0261	405.147	345.2	9.66	404.147	[M+H]+	Polydatin	Others	4620	4510	3790	8800	7270	6910	2070	6160	4670	C10275	--
pmf0267	160.048	115.9	4.31	161.048	[M-H]-	Indole-3-carboxylic	Alkaloids	57300	63000	61200	57800	61100	75900	50000	66700	63300	C19837	--
pmf0269	162.084	117	4.71	161.084	[M+H]+	Tryptophol	Alkaloids	7850	5550	6930	7940	7670	5980	9380	8810	5890	C00955	ko00380
pmf0271	165.047	146.8	3.81	164.047	[M+H]+	(E)-p-coumaric acid	Phenylpropanoids	9210000	5090000	4370000	6330000	7840000	7240000	5790000	8320000	8010000	C00811	ko00130,ko00350,ko00360,ko00940,ko00950,ko01100,ko01110
pmf0275	303.043	121.3	5.23	302.043	[M+H]+	Herbacetin	Flavonoid	104000	111000	108000	124000	109000	88000	87400	109000	132000	--	--
pmf0277	519.194	501.2	10.69	518.194	[M+H]+	Gossypol	Polyphenol	47300	36700	33000	35000	33700	35400	21500	24800	20900	C07667	ko00909,ko01110
pmf0279	465.095	229.2	3.74	464.095	[M+H]+	Gossypitrin	Flavonoid	75600	163000	158000	175000	204000	172000	522000	553000	429000	--	--
pmf0280	193	113.1	0.65	194.043	[M-H]-	D-Galacturonic acid	Organic acids and derivatives	1040000	1100000	691000	683000	478000	616000	696000	853000	905000	C00333	ko00040,ko00053,ko00520,ko01100,ko02010
pmf0282	341.116	113	0.74	342.116	[M-H]-	Melibiose	Carbohydrates	670000	721000	780000	703000	1060000	1220000	991000	860000	788000	C05402	ko00052,ko02010
pmf0284	177.063	162	4.58	178.063	[M-H]-	4-Hydroxy-3-methoxycinnamaldehyde	Phenylpropanoids	354000	334000	350000	315000	274000	386000	378000	307000	251000	C02666	ko00940,ko01100,ko01110
pmf0286	295.308	195.2	8.91	296.308	[M-H]-	Phytol	Terpene	41600000	22800000	16500000	22500000	27300000	28000000	16600000	20700000	26000000	C01389	--
pmf0289	336.159	148	4.29	335.159	[M+H]+	Riboprine	Nucleotide and derivates	108000	120000	94600	87000	377000	142000	55200	109000	138000	C16427	ko00908,ko01110
pmf0294	271.292	105	12.19	270.292	[M+H]+	1-Octadecanol	Lipids	16800	20300	20800	19500	20600	19600	19200	19500	20700	V01924	--
pmf0295	325.084	163	2.78	324.084	[M+H]+	Skimmin	Phenylpropanoids	320000	357000	254000	308000	165000	291000	260000	266000	304000	--	--
pmf0296	273.235	255.2	7.44	272.235	[M+H]+	16-Hydroxy hexadecanoic acid	Lipids	51100	18600	15000	15500	36800	35100	10700	32500	24600	C18218	ko00073,ko01100
pmf0297	297.324	183.1	9.25	298.324	[M-H]-	1-Eicosanol	Lipids	397000	165000	202000	208000	264000	268000	184000	206000	211000	--	--
pmf0301	433.121	269.1	4.22	434.121	[M-H]-	Engeletin	Flavonoid	39000	71300	58800	64600	113000	85000	151000	115000	140000	--	--
pmf0311	320.178	91	5.92	319.178	[M+H]+	Coronatine	Alkaloids	314000	175000	210000	267000	546000	387000	173000	317000	308000	C16790	--
pmf0314	289.261	157	4.84	290.261	[M-H]-	ABIENOL	Others	7620	5950	7730	5820	7250	4950	7280	9570	7010	--	--
pmf0324	149.1	80	1.17	148.1	[M+H]+	Nornicotine	Alkaloids	30800	49200	34800	21200	23100	22500	15200	20000	25000	C06524	ko00960
pmf0325	438	97	1.18	476.984	[M]-	Glucocheirolin	Terpene	746000	1180000	1010000	821000	670000	929000	644000	613000	506000	C08405	--
pmf0327	241.1	198	4.37	242.08	[M-H]-	lumichrome	Alkaloids	54600	52800	57200	76500	57100	76600	73400	80700	70100	C01727	ko00740
pmf0336	160	116	4.31	161.048	[M-H]-	Indole-3-carboxylic acid	Alkaloids	53400	51700	49800	38500	59400	46900	39800	44500	48600	C19837	--
pmf0338	385.2	153	3.28	386.194	[M-H]-	Roseoside	Terpene	60400	85200	79100	98800	54700	42200	57000	46500	66800	--	--
pmf0348	187.1	97	4.41	188.141	[M-H]-	2,6-Dimethyl-7-octene-2,3,6-triol	Alcohols	405000	238000	206000	250000	302000	238000	228000	275000	330000	--	--
pmf0350	225.1	105	3.88	224.141	[M+H]+	Vomifoliol	Others	109000	105000	97100	128000	193000	121000	220000	144000	208000	C04166	--
pmf0351	241.1	121	3.01	240.136	[M+H]+	Cucumegastigmane I	Others	46300	50100	74100	46200	47400	52400	22200	38300	24200	--	--
pmf0353	287.3	97.2	10.25	286.287	[M+H]+	1,18-Octadecanediol	Lipids	9	9	9	9	9	9	2900	3660	2500	--	--
pmf0360	449.1	151	3.92	450.116	[M-H]-	Astilbin	Flavonoid	2870	8340	20000	7140	6260	9180	40200	23700	25100	C17449	--
pmf0369	477.1	315	4.49	478.148	[M-H]-	Persicoside	Flavonoid	71800	62700	55800	61900	69500	70100	48100	66700	56100	--	--
pmf0371	315.05	300	4.65	316.058	[M-H]-	Pedalitin	Flavonoid	75700	80800	83500	69900	73200	92100	37500	57900	60100	C10119	--
pmf0374	477.103	314	4.1	478.111	[M-H]-	Isorhamnetin 3-O-glucoside	Flavonoid	875000	1380000	1850000	1300000	1550000	1600000	2250000	2750000	2510000	--	--
pmf0382	343.082	313	6.74	344.09	[M-H]-	5,7-Dihydroxy-3',4',5'-trimethoxyflavone	Flavonoid	5040	4250	2860	3000	5050	2760	2400	3950	4710	C19807	--
pmf0384	163.124	130	1.24	162.116	[M+H]+	Nicotine	Alkaloids	110000	78200	93300	93700	48000	57200	109000	124000	94000	C00745	ko00960,ko01100,ko01110
pmf0388	221.118	206	4.37	222.126	[M-H]-	Dehydrovomifoliol	Alcohols	22100	15500	15600	13000	20800	13700	11600	12300	13600	--	--
pmf0392	315.087	178	7.09	316.095	[M-H]-	Persicogenin	Flavonoid	29300	2180	3320	5920	1670	1110	1500	2540	1100	--	--
pmf0395	283.256	267.1	10.8	282.256	[M+H]+	Oleic acid	Lipids	7900	6070	9480	8290	3600	6590	7740	2730	5610	C00712	ko00061,ko00073,ko01040
pmf0396	281.24	105.1	12.29	280.24	[M+H]+	Linoleic acid	Lipids	5270	6830	5850	6610	6710	7050	7600	6970	7270	C01595	ko00591,ko01040,ko01100
pmf0399	309.287	227.3	10.69	310.287	[M-H]-	cis-Gondoic acid	Lipids	1680000	1760000	1670000	1480000	1760000	1550000	1980000	1400000	1620000	C16526	ko01040
pmf0402	367.365	285.4	10.84	368.365	[M-H]-	Lignoceric acid	Lipids	22300	36300	37700	24800	30700	20100	30600	15700	14300	C08320	ko01040
pmf0404	177.092	130.9	7.85	176.084	[M+H]+	Ethyl cinnamate	Phenylpropanoids	8340	3540	3970	4290	6230	4650	4840	4390	6320	C06359	--
pmf0413	213.076	153	4.62	212.068	[M+H]+	Propyl gallate	Organic acids and derivatives	9	9	9	24700	25700	29900	15800	15300	10800	C11155	--
pmf0415	195.1	137	4.75	194.094	[M+H]+	Zingerone	Phenylpropanoids	9	9	9	9	9	9	16700	17700	12900	C17497	--
pmf0416	193.2	175	9.01	192.151	[M+H]+	α-Ionone	Others	399000	399000	335000	357000	318000	289000	244000	234000	252000	C12286	--
pmf0419	285.1	121	2.75	286.105	[M-H]-	Salicin	Organic acids and derivatives	9070	13600	11800	6860	11800	18700	14100	12800	22100	C01451	ko00010
pmf0420	149	74.9	4.36	150.068	[M-H]-	Benzyl acetate	Organic acids and derivatives	149000	158000	159000	171000	135000	147000	139000	153000	169000	C15513	--
pmf0422	419.134	239	4.48	418.126	[M+H]+	Aloin A	Quinones	108000	51100	92800	108000	35100	68700	157000	91200	61900	C10305	--
pmf0423	359.134	197	3.27	358.126	[M+H]+	Sweroside	Terpene	373000	334000	504000	602000	415000	364000	390000	390000	554000	C17071	--
pmf0425	149	87	0.8	150.016	[M-H]-	D-tartaric acid	Organic acids and derivatives	113000	258000	221000	191000	99300	150000	91300	148000	129000	C02107	--
pmf0433	375.1	195.1	3.05	374.121	[M+H]+	Swertiamarin	Terpene	372000	320000	344000	390000	236000	400000	271000	324000	300000	C09800	--
pmf0434	389.1	227.1	3.46	390.153	[M-H]-	Loganin	Terpene	9	9	9	9	9	9	9	9	9	C01433	ko00902,ko01100,ko01110
pmf0439	308.2	184.1	7.92	307.215	[M+H]+	Dihydrocapsaicin	Alkaloids	9	9	9	2570	2610	2510	4550	4430	5510	C16952	--
pmf0440	163.1	91.1	6.04	162.068	[M+H]+	4-Methoxycinna Maldehyde	Phenylpropanoids	337000	289000	345000	352000	327000	260000	221000	263000	272000	C10475	--
pmf0441	206.1	147.1	3.81	207.09	[M-H]-	N-Acetyl-L-phenylalanine	Amino acid and derivatives	18500	14200	9640	11800	7950	8820	15800	14900	19600	C03519	ko00360
pmf0443	249.1	185.1	6.97	248.141	[M+H]+	Parthenolide	Others	10800	10000	11100	9060	18300	9440	9690	9350	6270	C07609	--
pmf0448	162.1	73.1	1.41	161.051	[M+H]+	S-Allyl-L-cysteine	Amino acid and derivatives	10700000	5510000	7390000	7300000	9630000	10100000	8840000	10000000	8770000	C16759	--
pmf0455	432.348	415	3.32	431.34	[M+H]+	Peimine	Alkaloids	116000	110000	117000	73100	57400	50000	60200	70400	64100	C10830	--
pmf0458	295.2	277	6.97	294.183	[M+H]+	6-Gingerol	Polyphenol	18800000	16600000	19500000	15800000	17400000	18600000	15300000	15300000	12700000	C10462	ko00945,ko01110
pmf0462	302.15	138.1	2.57	301.143	[M+H]+	Febrifugine	Alkaloids	39900	35000	31900	34600	25900	30400	25900	28800	22000	C10677	--
pmf0470	132.066	73	0.81	131.058	[M+H]+	cis-4-Hydroxy-D-proline	Amino acid and derivatives	914000	906000	886000	943000	929000	1160000	963000	868000	802000	C03440	ko00330
pmf0472	565.156	271.1	3.97	564.148	[M+H]+	Apiin	Flavonoid	15800	51500	28500	11700	27500	28900	52400	37900	63500	C04858	ko00944
pmf0476	329.175	293	7.49	328.168	[M+H]+	Crocetin	Terpene	35600	22000	25600	24300	22700	10900	20800	12300	24600	C08588	ko00999,ko01110
pmf0484	132.102	86	1.33	131.095	[M+H]+	alpha-Aminocaproic acid	Amino acid and derivatives	3690000	3290000	3190000	3480000	3320000	3500000	3480000	4080000	3640000	C01933	--
pmf0489	353.163	336.9	4.56	352.155	[M+H]+	Palmatine	Alkaloids	12200	11500	7460	9390	8340	6790	6110	7400	9590	C05315	ko00950,ko01110
pmf0502	321.17	277.4	6.14	322.178	[M-H]-	beta-Zearalanol	Others	1570	959	2420	3720	3550	2970	2290	2540	2980	C14753	--
pmf0504	275.201	109	6.46	274.193	[M+H]+	Nandrolone	Others	19200	16400	19400	17000	19800	16600	12600	15200	13800	C07254	--
pmf0506	191.107	173.4	8.26	190.099	[M+H]+	Ligustilide	Others	47100	41500	45900	39100	38900	38700	21800	20300	24000	C16987	--
pmf0508	278.046	142	3.14	277.038	[M+H]+	Azathioprine	Nucleotide and derivates	23600	42700	43900	69800	44200	37100	30400	23700	23600	C06837	--
pmf0511	585.423	371	11.33	584.423	[M+H]+	Capsanthin	Terpene	590000	589000	668000	631000	584000	596000	609000	615000	607000	C08584	ko00906
pmf0518	231.138	185.3	8.57	230.131	[M+H]+	Dehydrocostus lactone	Others	6390	9040	9720	10400	10600	9700	8230	8290	7190	C09387	--
pmf0525	271	147	7.91	270.089	[M+H]+	Imperatorin	Phenylpropanoids	5280	4600	6810	7170	5820	4910	10800	12200	11400	C09269	--
pmf0533	557.2	395	4.71	534.21	[M+Na]+	Phillyroside	Phenylpropanoids	9500	8390	15200	8740	8830	15200	11700	15300	11900	C17048	--
pmf0534	165.1	123	7.16	164.084	[M+H]+	Hinokitiol	Others	20600	32100	28200	26600	26500	30900	39200	32100	23300	C09904	--
pmf0536	111.044	69	2.59	112.052	[M-H]-	Cyclohexane-1,3-dione	Others	9	9	9	9	9	9	9	9	9	C01066	--
pmf0541	287.1	155	4.83	288.1	[M-H]-	Shikonin	Quinones	31700	34400	30000	37600	42900	29900	38700	37700	29000	C17412	ko00130,ko01110
pmf0550	609.182	301	4.05	608.174	[M+H]+	Diosmin	Flavonoid	1710	20100	15800	7500	18500	16200	19900	16800	28100	C10039	--
pmf0551	269.082	226	8.53	268.074	[M+H]+	Tectochrysin	Flavonoid	5070	3820	5550	3660	3250	2530	5140	2940	3160	C11621	--
pmf0557	327	171	6.12	350.034	[M]-	Acid orange 20	Alkaloids	106000	106000	86400	91200	140000	64100	91700	92200	109000	C19371	--
pmf0560	219.1	146	2.6	218.106	[M+H]+	Abrine	Alkaloids	201000	20000	10900	9	9	9	313000	56200	371000	C02983	--
pmf0565	175	112.9	0.81	176.043	[M-H]-	L-Dencichin	Alkaloids	653000	599000	981000	668000	267000	683000	226000	289000	116000	--	--
pmf0567	299.1	211	5.69	300.063	[M-H]-	Tectorigenin	Flavonoid	11900	17900	15800	9450	36200	26700	43000	67900	67900	C10534	--
pmf0570	419.1	257	3.8	418.126	[M+H]+	Liquiritin	Flavonoid	2780000	3450000	2770000	3190000	1390000	2630000	6630000	3590000	1770000	C16978	--
pmf0574	395	359	3.46	396.015	[M-H]-	Sucralose	Carbohydrates	40800	31900	22500	32100	31500	49300	20300	18400	24000	C12285	--
pmf0578	191	111	1.27	192.027	[M-H]-	Citric acid monohydrate	Organic acids and derivatives	9450000	8550000	5940000	7060000	7340000	7990000	8470000	7980000	9260000	--	--
pmf0583	435.1	167	4.33	436.137	[M-H]-	Phloridzin	Flavonoid	6590	22800	7150	4530	9220	77900	9	9	9	C01604	ko00941,ko01110
pmf0585	116.1	70	0.8	115.063	[M+H]+	Proline	Amino acid and derivatives	2060000	1990000	1530000	1280000	1120000	948000	517000	686000	714000	C16435	--
pmf0587	132	88	0.78	133.038	[M-H]-	Aspartic acid	Amino acid and derivatives	650000	629000	514000	888000	828000	804000	799000	826000	865000	C16433	--
pmf0589	146	102	0.77	147.053	[M-H]-	Glutamic acid	Amino acid and derivatives	8240000	8220000	8480000	10900000	8150000	9190000	8900000	6550000	6020000	--	--
pmf0591	149.16	102.8	5.38	148.16	[M+H]+	Cinnamic acid	Phenylpropanoids	1030000	236000	393000	474000	892000	785000	695000	1530000	911000	C10438	--
pmf0593	118.15	55.1	0.84	117.15	[M+H]+	D-(-)-Valine	Amino acid and derivatives	56800000	47400000	37600000	52800000	47900000	55000000	48000000	51800000	47400000	C06417	--
pmf0594	166.19	77	1.89	165.19	[M+H]+	D-(+)-Phenylalanine	Amino acid and derivatives	3460000	3030000	2870000	3590000	3570000	3590000	4040000	3780000	3780000	C02265	ko00360
pmf0596	252.24	69	1.94	251.24	[M+H]+	Cordycepin	Nucleotide and derivates	149000	95300	95500	135000	147000	146000	100000	130000	124000	C08431	--
pmf0598	135.125	99.8	12.49	136.125	[M-H]-	(+)-alpha-Pinene	Terpene	12800	9900	11600	12100	12500	13900	12200	12800	10200	C06306	--
pmf0604	205.188	149	9.67	204.188	[M+H]+	β-Caryophyllene	Terpene	31300000	26700000	32200000	25400000	28200000	29200000	18600000	17700000	18100000	C09629	ko00909,ko01100,ko01110
pmf0605	355.147	102.8	8.45	354.147	[M+H]+	Notopterol	Phenylpropanoids	22600	31800	25600	22900	24800	27900	23800	27600	27500	C17499	--
pmf0606	177.048	133.1	7.18	178.048	[M-H]-	Pectin (Technical Grade)	Others	171000	265000	333000	173000	189000	301000	272000	291000	233000	--	--
pmf0611	209.089	76.9	8.4	208.089	[M+H]+	Chalcone	Flavonoid	15300	14700	10200	12100	15000	19400	12800	14200	16300	C01484	--
pmf0613	155.136	114	12.37	154.136	[M+H]+	α-Terpineol	Terpene	319000	340000	281000	484000	427000	473000	318000	356000	412000	C16772	--
pmf0616	697.1	535.1	3	697.1	Protonated	Malvidin 3-acetyl-5-diglucoside	Anthocyanins	527000	495000	450000	254000	416000	350000	267000	208000	332000	--	--
pmf0617	787.23	463.4	2.39	787.23	Protonated	Peonidin 3-sophoroside-5-glucoside.	Anthocyanins	1230000	775000	1080000	1140000	1050000	778000	1280000	1210000	1380000	--	--
pmf0619	963.28	301.1	3.35	963.28	Protonated	Peonidin 3-feruloylsophoroside-5-glucoside.	Anthocyanins	6250	11200	25400	19200	17900	12500	18800	17400	13000	--	--
