# Supplementary material for: Integrated Transcriptomics and Metabolomics Analysis of the Fructan Metabolism Response to Low-Temperature Stress in Garlic
Source: Genes (Basel). 2023 Jun 19;14(6):1290. doi: 10.3390/genes14061290 (PMC10298409; doi:10.3390/genes14061290)
Supplement: Supplementary file 1 [file genes-14-01290-s001.zip › supplementary materials/Table S5.xlsx]

## Sheet: Sheet1
Index	Q1 (Da)	Q3 (Da)	Rt (min)	Molecular Weight (Da)	Ionization model	Compounds	Class	MCK01	MCK02	MCK03	MDT11	MDT12	MDT13	MDT121	MDT122	MDT123	MDT51	MDT52	MDT53	mix01	mix02	mix03	cpd_ID	kegg_map
pma0134	121.042	93.058	1.22	120.042	[M+H]+	D(-)-Threose	Carbohydrates	3030000	1750000	1750000	1660000	1950000	1950000	4130000	2720000	3740000	1570000	2020000	1610000	2230000	2520000	2470000	--	--
pma0149	341.079	207.066	2.73	340.079	[M+H]+	Sinapoyl malate	Organic acids and derivatives	25600	36200	43900	54800	55500	46300	58700	65400	51200	39700	55600	48500	62800	48700	44600	C02887	ko00940
pma0249	479.118	317.1	3.6	478.118	[M+H]+	Selgin 5-O-hexoside	Flavone	1420000	2500000	2830000	1810000	2230000	1990000	2280000	1730000	2360000	1840000	1900000	2530000	2160000	1950000	1360000	--	--
pma0253	477.14	315	5.17	476.14	[M+H]+	O-methylChrysoeriol 5-O-hexoside	Flavone	24900	53800	50900	44800	54600	38200	54600	39100	45300	61300	35800	55500	52600	49000	54400	--	--
pma0461	277.216	93.1	8.45	276.216	[M+H]+	14,15-Dehydrocrepenynic acid	Lipids	12900000	7560000	5780000	6630000	11700000	6340000	8680000	10200000	8000000	7310000	7550000	10900000	8620000	9080000	8780000	--	--
pma0760	565	317	4.28	564	[M+H]+	Selgin O-malonylhexoside	Flavone	2630000	4240000	4630000	2920000	3480000	3670000	1390000	1660000	2220000	1690000	2840000	2350000	2890000	2930000	2880000	--	--
pma0791	521	273	4.49	520	[M+H]+	Naringenin O-malonylhexoside	Flavanone	876000	1050000	865000	876000	1020000	1030000	1090000	1050000	1010000	1060000	1030000	927000	947000	1040000	868000	--	--
pma0795	551	303.1	4.65	550	[M+H]+	Tricetin O-malonylhexoside	Flavone	129000	202000	226000	178000	199000	143000	185000	323000	204000	178000	262000	231000	235000	216000	209000	--	--
pma0825	503	255	5.34	502	[M+H]+	Chrysin O-malonylhexoside	Flavone	587000	372000	648000	365000	387000	326000	502000	1110000	404000	533000	281000	326000	496000	482000	483000	--	--
pma0948	138.091	121.1	1.22	137.091	[M+H]+	Hydroxyphenethylamine	Others	34700000	21700000	22800000	21500000	24000000	24300000	52600000	33400000	45200000	20300000	26100000	20400000	28900000	29100000	30800000	--	--
pma1108	433.113	283.1	3.73	432.113	[M+H]+	Apigenin C-glucoside	Flavone	16200	32900	60200	29800	38400	22800	82000	59900	63800	48900	36200	44800	43900	42900	49500	--	--
pma1751	286	124	1.96	285	[M+H]+	Nicotinic acid-hexoside	Vitamins and derivatives	78600	109000	144000	181000	110000	108000	252000	176000	243000	190000	125000	113000	128000	144000	139000	--	--
pma2172	268	121	5.97	267	[M+H]+	Cinnamoyl tyramine	Alkaloids	64800	17200	18000	31900	40700	40800	37200	37600	25500	21700	30300	29100	35200	34900	31900	--	--
pma2987	142.1	83.1	0.63	141.1	[M+H]+	Histidinol	Alcohols	22200000	22000000	21700000	23000000	22700000	23400000	23000000	22900000	23400000	23100000	22800000	26300000	21400000	22800000	24100000	C00860	ko00340,ko01100,ko01110,ko01230
pma3101	256.2	124.1	0.84	255.2	[M+H]+	Nicotinate ribonucleoside	Vitamins and derivatives	313000	283000	356000	290000	283000	197000	600000	654000	620000	275000	289000	277000	416000	313000	343000	C05841	ko00760,ko01100
pma3443	535.3	331.1	5.8	534.3	[M+H]+	Tricin 7-O-acetylglucoside	Flavone	5530	6460	6780	8420	3360	3700	20700	12000	10200	7470	6040	5340	7340	7600	7380	--	--
pma3606	295.2	179.2	9.18	294.2	[M+H]+	9-Hydroxy-(10E,12Z,15Z)-octadecatrienoic acid	Lipids	31700000	19300000	13500000	17800000	23500000	20300000	18900000	22900000	20200000	15500000	19900000	24800000	19100000	19900000	20100000	--	--
pma3649	132.1	86.1	0.99	131.1	[M+H]+	5-Aminolevulinate	Organic acids and derivatives	38900000	58800000	54800000	62000000	57100000	62100000	52300000	46500000	64000000	71700000	61800000	65500000	59700000	56400000	63600000	C00430	ko00260,ko00860,ko01100,ko01110,ko02010
pma3724	369.1	177.1	3.37	368.1	[M+H]+	1-O-Feruloyl quinic acid	Organic acids and derivatives	131000	140000	84200	104000	162000	122000	29100	63500	37200	67400	120000	87900	97100	101000	85600	--	--
pma6270	258.2	104.2	0.76	258.2	Protonated	sn-Glycero-3-phosphocholine	Alkaloids	3740000	2290000	1880000	2090000	1340000	2500000	1400000	1830000	1550000	1510000	2710000	2340000	2290000	2090000	2210000	C00670	ko00564,ko00565
pma6281	145.06	101.06	0.74	146.06	[M-H]-	Methylglutaric acid	Organic acids and derivatives	82500	46600	46500	49000	54900	65800	28000	46900	34400	59900	67200	55700	48100	49600	37200	--	--
pma6499	509.3	347.1	3.38	508.3	[M+H]+	Limocitrin O-hexoside	Flavone	38200	49100	72900	58400	40500	44800	102000	72700	124000	89300	73100	84400	73500	71700	64400	--	--
pma6516	757.3	595.2	3.68	756.3	[M+H]+	C-hexosyl-apigenin O-hexosyl-O-hexoside	Flavone	244000	280000	395000	320000	326000	355000	467000	252000	334000	437000	357000	424000	377000	320000	383000	--	--
pma6558	313.08	298.05	7.31	314.08	[M-H]-	Velutin	Flavone	20700	20500	27300	16700	33300	29400	17600	15800	17300	21200	17700	19600	22800	24600	22700	--	--
pma6561	341	135	3.11	342	[M-H]-	Caffeic acid O-glucoside	Phenylpropanoids	911000	957000	1070000	1300000	1260000	704000	477000	822000	604000	697000	524000	542000	758000	805000	732000	--	--
pma6599	207.1	85	3.21	206.1	[M+H]+	6-Hydroxymethylherniarin	Phenylpropanoids	170000	178000	233000	215000	198000	168000	101000	109000	114000	117000	142000	141000	161000	179000	168000	--	--
pma6625	405.13	243.06	4.55	406.13	[M-H]-	E-3,4,5'-Trihydroxy-3'-glucopyranosylstilbene	Others	13500	11000	15200	12200	29100	11500	14600	23400	16900	13900	22700	9460	16500	17800	14000	--	--
pma6638	477.2	315	5.4	476.2	[M+H]+	O-methylChrysoeriol 7-O-hexoside	Flavone	28300	53800	51200	43700	59800	46900	49100	36200	52100	69100	45300	61800	51500	50500	55600	--	--
pma6639	479.2	317.2	4.11	478.2	[M+H]+	Isorhamnetin O-hexoside	Flavonol	4670000	8340000	9420000	6620000	10100000	7880000	10500000	17100000	14900000	14200000	15400000	14200000	11500000	12100000	11600000	--	--
pmb0037	166.1	121.3	1.55	165.1	[M+H]+	Hordenine	Alkaloids	52400	66100	42600	40900	27500	51200	46000	47900	22700	30600	43100	32200	33200	47600	25900	C06199	ko00350
pmb0064	374.1	198.2	2.07	373.1	[M+H]+	DIMBOA glucoside	Others	12300	18500	12900	35000	14900	17600	16300	19400	14100	16500	14400	14000	15700	20500	16500	C04831	ko00402
pmb0108	375.2	137.1	3.44	374.2	[M+H]+	Feruloyl syringic acid	Phenylpropanoids	43100	37000	41800	44900	65800	78900	44100	47500	36200	77800	82700	67600	53200	59100	58100	--	--
pmb0115	225.1	121	3.51	224.1	[M+H]+	3-Hydroxykynurenine	Amino acid and derivatives	115000	94800	102000	120000	80600	77500	44100	40900	43800	45800	74000	63600	97600	95500	82300	C02794	--
pmb0130	203	144	4.59	202	[M+H]+	N-Acetyl tryptamine	Phenolamides	12700	9790	14500	10600	13600	9040	10500	11500	11100	5680	10300	9480	6830	8730	10300	--	--
pmb0142	165.1	95.2	5.97	164.1	[M+H]+	Caffeic aldehyde	Phenylpropanoids	749000	866000	751000	713000	641000	513000	649000	629000	586000	584000	585000	655000	638000	640000	627000	C10945	ko00940,ko01110
pmb0159	696.4	355.2	7.49	695.4	[M+H]+	DGMG (18:2) isomer2	Lipids	1740000	2030000	2410000	1860000	1760000	1930000	2020000	1760000	2220000	1950000	1830000	1930000	1760000	2090000	1910000	--	--
pmb0160	353.3	261.1	7.68	352.3	[M+H]+	MAG (18:3) isomer5	Lipids	2140000	1990000	2710000	2420000	1720000	2250000	2400000	2110000	2320000	2230000	2090000	2230000	2160000	2270000	2060000	--	--
pmb0161	696.4	355.3	8.01	695.4	[M+H]+	DGMG (18:2) isomer1	Lipids	8120000	10000000	11700000	10000000	7470000	8290000	4550000	3710000	5440000	7500000	5900000	6180000	7480000	8090000	8120000	--	--
pmb0163	696.4	355.4	8.21	695.4	[M+H]+	DGMG (18:2) isomer3	Lipids	7640000	10100000	14600000	9920000	7770000	9190000	4970000	3840000	5880000	8710000	5240000	7530000	8000000	7580000	8000000	--	--
pmb0164	355.1	147.2	8.33	354.1	[M+H]+	MAG (18:2) isomer1	Lipids	684000	778000	872000	691000	744000	702000	374000	327000	490000	585000	531000	556000	631000	658000	653000	--	--
pmb0165	494.3	184.1	8.46	493.3	[M+H]+	LysoPC 16:1	Lipids	8180000	13200000	19400000	13600000	7800000	9110000	6250000	6670000	4500000	9490000	6600000	7650000	8080000	8540000	8300000	--	--
pmb0197	298.1	166.3	1.16	297.1	[M+H]+	N2-methylguanosine	Nucleotide and derivates	305000	324000	359000	241000	545000	309000	102000	238000	247000	140000	231000	226000	241000	266000	293000	--	--
pmb0235	323.1	177.4	2.66	322.1	[M+H]+	O-Feruloyl coumarin	Phenylpropanoids	7870	6340	9650	9980	6650	8210	7080	14500	13200	4970	9580	7720	10200	5300	9540	--	--
pmb0287	351.4	334.3	7.15	350.4	[M+H]+	MAG (18:4) isomer2	Lipids	202000	165000	230000	159000	150000	190000	158000	175000	207000	143000	206000	195000	216000	219000	201000	--	--
pmb0292	387.1	331.1	7.57	386.1	[M+H]+	Cholesterol	Lipids	47800	84000	48500	44600	49700	51000	56600	44400	47200	53400	127000	47700	65900	54600	59900	C00187	ko00100,ko01100
pmb0296	357.2	265.4	8.88	356.2	[M+H]+	MAG (18:1) isomer2	Lipids	2520000	2810000	2550000	2630000	3080000	2500000	2530000	2370000	2980000	2780000	2710000	2670000	2680000	2550000	2510000	--	--
pmb0302	126.1	96	3.64	125.1	[M+H]+	2-Aminoethylphosphonate	Lipids	49300	61900	56700	72300	52900	59400	53300	50400	60800	37300	46200	62400	50400	52900	60900	C03557	ko00440,ko01100,ko02010
pmb0358	641.1	479.1	4.3	640.1	[M+H]+	Selgin O-hexosyl-O-hexoside	Flavone	27500	29300	54100	48100	33500	16300	142000	88400	132000	24900	25300	32000	57600	56700	50000	--	--
pmb0374	136.1	118.9	1.78	135.1	[M+H]+	Aminopurine	Others	19500000	18000000	15700000	21500000	24900000	23300000	20600000	22900000	21600000	21000000	23700000	24500000	21700000	22600000	22300000	--	--
pmb0378	625.2	177.2	4.39	624.2	[M+H]+	Luteolin O-feruloylhexoside	Flavone	45600	98500	56400	79100	106000	71900	93500	94200	168000	83800	87600	82200	88800	89600	98900	--	--
pmb0382	339.1	177.2	3.81	338.1	[M+H]+	O-Feruloyl 4-hydroxylcoumarin	Phenylpropanoids	1760000	2760000	2730000	2140000	3540000	2590000	2140000	1810000	1930000	3150000	3560000	1820000	3410000	2330000	3180000	--	--
pmb0423	195.1	145.3	3.17	194.1	[M+H]+	Hydroxy-methoxycinnamate	Phenylpropanoids	7900000	6410000	7870000	8170000	4900000	8230000	7910000	12000000	9350000	7970000	10500000	9960000	7680000	7060000	8040000	--	--
pmb0449	162.1	97.9	0.79	161.1	[M+H]+	2-Aminoadipic acid (L-Homoglutamic acid)	Amino acid and derivatives	589000	454000	407000	482000	227000	643000	393000	357000	266000	404000	441000	492000	505000	443000	394000	C00956	ko00300,ko00310,ko01100,ko01110,ko01210,ko01230
pmb0464	458.1	116.3	0.8	457.1	[M+H]+	Aspartic acid di-O-glucoside	Amino acid and derivatives	4840000	5570000	4520000	6680000	3280000	7520000	2240000	3260000	4280000	3400000	6700000	3990000	6020000	4120000	4460000	--	--
pmb0484	104.1	60.1	0.68	103.1	[M+H]+	Choline	Alkaloids	31500000	25200000	25300000	30200000	32200000	27900000	36500000	40300000	36700000	30500000	32300000	41300000	33200000	39000000	33500000	C00114	ko00260,ko00564,ko01100,ko02010
pmb0488	146.2	72.2	0.89	145.2	[M+H]+	Spermidine	Phenolamides	6720000	4150000	4540000	5630000	4310000	4820000	1580000	1400000	951000	2740000	4160000	3240000	4030000	3510000	3520000	C00315	ko00330,ko00410,ko00480,ko00940,ko01100,ko02010
pmb0489	397.1	147.3	1.69	396.1	[M+H]+	N-hexosyl-p-coumaroyl putrescine	Phenolamides	49500	24400	29500	26300	21100	12000	236000	220000	396000	38100	40300	44000	87400	112000	87900	--	--
pmb0492	584.2	325	2.46	583.2	[M+H]+	"N',N"",N""'-p-coumaroyl-cinnamoyl-caffeoyl spermidine"	Phenolamides	941000	1070000	1100000	1160000	1490000	1080000	1960000	2130000	2400000	900000	1300000	1220000	1350000	1510000	1250000	--	--
pmb0501	131.1	114.1	0.75	130.1	[M+H]+	Agmatine	Phenolamides	493000	715000	827000	618000	405000	422000	637000	682000	725000	360000	443000	409000	568000	485000	519000	C00179	ko00330,ko01100
pmb0505	235.1	147.2	2.46	234.1	[M+H]+	N'-p-Coumaroyl putrescine	Phenolamides	853000	476000	516000	569000	382000	493000	798000	592000	1210000	442000	468000	424000	621000	628000	558000	--	--
pmb0514	348.1	136.1	0.85	347.1	[M+H]+	Adenosine 3'-monophosphate	Nucleotide and derivates	1820000	732000	1040000	836000	478000	2290000	513000	255000	439000	949000	1230000	736000	610000	762000	812000	C01367	ko00230
pmb0532	349.1	137.3	1.29	348.1	[M+H]+	Inosine 5'-monophosphate	Nucleotide and derivates	160000	54500	87400	81800	32800	189000	56400	34700	35300	103000	139000	80800	68200	88900	71300	C00130	ko00230,ko01100,ko01110
pmb0541	697.1	534.9	2.11	697.1	Protonated	Cyanidin 3-O-glucosyl-malonylglucoside	Anthocyanins	9	9	9	9	9	9	63100	71600	72500	9	9	9	26800	20000	17800	--	--
pmb0542	535.1	287.5	2.87	535.1	Protonated	Cyanidin 3-O-malonylhexoside	Anthocyanins	26300	28200	28200	34400	9930	15100	9	9	9	13900	18400	25900	18100	15500	20200	--	--
pmb0565	509.1	347.2	3.36	508.1	[M+H]+	Syringetin 3-O-hexoside	Flavonol	34800	39200	61900	50700	55000	38600	91000	78200	80200	71700	70500	68100	57600	52400	62000	--	--
pmb0566	581.2	383.2	3.7	580.2	[M+H]+	Luteolin O-hexosyl-O-pentoside	Flavone	27000	42000	31100	16600	44800	17900	20100	40900	36200	39200	27000	50100	35200	51200	23600	--	--
pmb0576	519	271	4.36	518	[M+H]+	Apigenin O-malonylhexoside	Flavone	9130000	14300000	12700000	11000000	12500000	14900000	23600000	21800000	20800000	19100000	18900000	19600000	16700000	17600000	15800000	--	--
pmb0588	611.1	449.3	3.44	610.1	[M+H]+	Luteolin 3',7-di-O-glucoside	Flavone	486000	580000	687000	670000	592000	635000	377000	373000	421000	667000	475000	498000	555000	533000	486000	--	--
pmb0595	479.2	317.2	4.09	478.2	[M+H]+	Isorhamnetin 5-O-hexoside	Flavonol	4480000	7210000	10200000	7030000	9330000	8620000	10300000	16800000	15800000	13200000	15100000	13000000	11100000	11500000	10400000	--	--
pmb0600	609.4	301	4	608.4	[M+H]+	Chrysoeriol 7-O-rutinoside	Flavone	29300	67100	73500	30900	81800	48000	221000	231000	151000	140000	63500	92300	127000	113000	122000	--	--
pmb0603	625.1	301.6	4.13	624.1	[M+H]+	Chrysoeriol O-hexosyl-O-hexoside	Flavone	5100	7790	11700	5870	10100	15200	19100	18000	14000	17500	10400	14700	15200	11400	13800	--	--
pmb0604	449.1	287.6	4.04	448.1	[M+H]+	Kaempferol 3-O-glucoside (Astragalin)	Flavonol	58700	82400	116000	89900	95500	98800	39600	64400	57900	89900	118000	68100	85300	83000	86800	C12249	ko00944,ko01110
pmb0607	463.2	301.1	4.22	462.2	[M+H]+	Chrysoeriol 7-O-hexoside	Flavone	860000	2010000	2850000	1330000	2230000	1900000	5380000	7190000	6160000	3670000	3400000	3780000	3600000	3760000	3500000	--	--
pmb0608	549.1	301.4	4.47	548.1	[M+H]+	Chrysoeriol O-malonylhexoside	Flavone	1500000	2590000	3420000	2440000	2450000	2740000	2840000	4100000	2920000	2840000	3680000	3370000	3220000	3130000	2910000	--	--
pmb0615	789.1	626.8	2.65	788.1	[M+H]+	Hesperetin C-hexosyl-O-hexosyl-O-hexoside	Flavone	919000	1060000	1320000	1330000	1090000	1100000	1410000	1070000	1340000	1020000	1070000	1180000	1080000	1360000	901000	--	--
pmb0619	775.1	612.9	2.56	774.1	[M+H]+	Eriodictiol 6-C-hexoside 8-C-hexoside-O-hexoside	Flavone	748000	1100000	1110000	1010000	884000	924000	804000	664000	759000	812000	862000	878000	857000	887000	889000	--	--
pmb0620	787.1	625.1	2.81	786.1	[M+H]+	Chrysoeriol 6-C-hexoside 8-C-hexoside-O-hexoside	Flavone	6100000	5760000	7040000	6740000	6160000	7080000	6420000	6240000	6500000	7850000	7240000	6620000	6940000	7340000	5410000	--	--
pmb0626	757.1	433.4	3.1	756.1	[M+H]+	6-C-hexosyl-apigenin O-hexosyl-O-hexoside	Flavone	33300	37200	55700	34400	40100	36600	35000	14400	11900	34200	28600	36300	33000	31900	24500	--	--
pmb0628	613.1	451.1	3	612.1	[M+H]+	Eriodictiol C-hexosyl-O-hexoside	Flavone	350000	452000	478000	508000	425000	428000	363000	388000	342000	442000	338000	420000	424000	431000	420000	--	--
pmb0639	757.2	595.2	2.73	756.2	[M+H]+	8-C-hexosyl-apigenin O-hexosyl-O-hexoside	Flavone	126000	108000	185000	150000	118000	140000	157000	124000	147000	189000	161000	196000	169000	151000	154000	--	--
pmb0645	627.1	465.2	3.38	626.1	[M+H]+	6-C-hexosyl-hesperetin O-hexoside	Flavone	3670000	6060000	8460000	7510000	8360000	6330000	8580000	10900000	8760000	9330000	7830000	9370000	7950000	7750000	7630000	--	--
pmb0652	565.1	433.3	3.5	564.1	[M+H]+	C-hexosyl-apigenin O-pentoside	Flavone	39300	57600	51200	45700	74900	66800	47900	58800	52200	58400	45700	61500	52300	73200	54400	--	--
pmb0653	595.1	463.1	3.61	594.1	[M+H]+	di-C,C-hexosyl-apigenin	Flavone	863000	927000	1040000	946000	839000	945000	1090000	1350000	1150000	965000	1070000	944000	1200000	1040000	856000	--	--
pmb0662	787.2	463.1	3.72	786.2	[M+H]+	C-hexosyl-luteolin O-feruloylhexoside	Flavone	59200	57200	37900	88800	48800	86900	100000	99200	111000	123000	84600	96000	97400	74800	99200	--	--
pmb0663	611.1	317.1	3.68	610.1	[M+H]+	8-C-hexosyl-luteolin O-hexoside	Flavone	623000	1050000	1140000	998000	1360000	903000	1430000	2230000	1900000	1230000	1080000	1300000	1290000	1330000	1330000	--	--
pmb0665	611.2	465.1	3.77	610.2	[M+H]+	Luteolin 8-C-hexosyl-O-hexoside	Flavone	8070	15300	6810	22700	11900	12000	10900	15100	6640	6190	9880	11300	10200	18900	10900	--	--
pmb0672	771.1	463.1	3.94	770.1	[M+H]+	6-C-hexosyl-apigenin O-feruloylhexoside	Flavone	66000	66300	65000	81800	74300	48800	23600	25500	28200	49900	49300	71900	57000	58600	57900	--	--
pmb0686	537	289	4.45	536	[M+H]+	Eriodictyol O-malonylhexoside	Flavanone	48100	52400	57400	39200	72500	72000	23700	52200	76700	60900	59300	57700	41600	50500	66400	--	--
pmb0696	625	463	3.4	624	[M+H]+	8-C-hexosyl chrysoeriol O-hexoside	Flavone	2310000	1300000	1220000	1310000	1080000	360000	721000	770000	642000	925000	1160000	619000	1410000	1250000	1280000	--	--
pmb0706	713.1	465.1	2.88	712.1	[M+H]+	Quercetin 5-O-malonylhexosyl-hexoside	Flavonol	229000	251000	190000	111000	245000	240000	154000	162000	213000	134000	201000	159000	137000	189000	183000	--	--
pmb0709	713.1	465.2	3.43	712.1	[M+H]+	Quercetin 7-O-malonylhexosyl-hexoside	Flavonol	421000	551000	556000	573000	624000	653000	729000	1170000	1420000	552000	791000	702000	640000	737000	667000	--	--
pmb0711	611.2	303.1	3.63	610.2	[M+H]+	Quercetin 7-O-rutinoside	Flavonol	71300	245000	67300	61300	93200	216000	210000	346000	233000	124000	117000	183000	162000	178000	191000	--	--
pmb0716	655.2	330.9	4.07	654.2	[M+H]+	Tricin di-O-hexoside	Flavone	34500	32500	48000	43600	48800	21100	130000	75200	104000	38700	43300	29600	58300	52400	53500	--	--
pmb0751	321.1	147.3	3.74	320.1	[M+H]+	5-O-p-Coumaroyl shikimic acid	Organic acids and derivatives	18300	29900	25700	14300	18400	18300	15700	13900	13200	6250	23000	12900	24900	13100	14600	--	--
pmb0764	144.1	113.2	2.63	143.1	[M+H]+	4-Methyl-5-thiazoleethanol	Alcohols	1010000	1180000	1200000	1270000	762000	896000	443000	391000	259000	608000	529000	628000	834000	833000	802000	C04294	ko00730,ko01100
pmb0766	390.4	328.3	7	389.4	[M+H]+	Azoxystrobin acid	Organic acids and derivatives	519000	509000	500000	593000	498000	478000	474000	471000	528000	457000	487000	496000	597000	612000	613000	--	--
pmb0767	302.4	60.2	7.41	301.4	[M+H]+	D-erythro-Dihydrosphingosine	Alcohols	545000	364000	435000	420000	396000	443000	256000	235000	272000	302000	258000	254000	356000	417000	394000	--	--
pmb0771	314	177	4.84	313	[M+H]+	N-Feruloyl tyramine	Phenolamides	2990000	9350000	228000	235000	49000000	14500000	5470000	7900000	6860000	424000	1010000	4000000	13900000	13800000	13900000	C02717	--
pmb0774	177.2	160.3	1.6	176.2	[M+H]+	N-hydroxy tryptamine	Alkaloids	239000	260000	354000	223000	241000	282000	175000	215000	231000	164000	212000	237000	251000	244000	242000	C17203	ko00380
pmb0776	337.1	177.4	2.76	336.1	[M+H]+	N-Feruloyl tryptamine	Alkaloids	14700	12100	5220	5770	6630	9950	6870	5820	8990	10200	8150	7120	7760	11700	10800	--	--
pmb0782	86.1	69.2	1.17	85.1	[M+H]+	Piperidine	Alkaloids	10800000	12600000	13600000	13200000	10000000	8080000	6620000	19000000	10400000	8610000	10100000	7460000	18900000	9930000	11400000	C01746	ko00960
pmb0786	180	162	0.62	179	[M+H]+	Glucosamine	Carbohydrates	1290000	1220000	1420000	1420000	1270000	1600000	1480000	1510000	1330000	1440000	1380000	1730000	1320000	1490000	1460000	C00329	ko00520,ko01100
pmb0789	332.1	314.3	1.16	331.1	[M+H]+	Pyridoxine O-glucoside	Vitamins and derivatives	14600000	16900000	13000000	15900000	11300000	13700000	9940000	9070000	9690000	6880000	13200000	9060000	13000000	11800000	12000000	--	--
pmb0790	494.1	332.5	1.56	493.1	[M+H]+	Pyridoxine di-O-hexoside	Vitamins and derivatives	59500	57100	58900	63900	38800	51500	75100	89300	70400	23600	67800	44100	73400	58700	62400	--	--
pmb0802	220.2	202.1	2.24	219.2	[M+H]+	D-Pantothenic acid	Vitamins and derivatives	4180000	4920000	5370000	5280000	4310000	4620000	3500000	3940000	3920000	4170000	3640000	4250000	4370000	4630000	4250000	C00864	ko00410,ko00770,ko01100,ko01110
pmb0818	206.1	147.5	2.45	205.1	[M+H]+	Methoxyindoleacetic acid	Indole derivatives	5370000	3790000	3070000	4520000	4600000	5500000	3930000	5480000	4660000	5490000	5380000	5310000	4920000	4810000	4980000	C05660	ko00380
pmb0829	98.9	80.9	0.85	97.9	[M+H]+	Phosphoric acid	Organic acids and derivatives	85300	86900	24900	38200	44000	95500	51200	51600	43800	69800	133000	55100	54900	81000	94100	C00009	ko00190,ko00195,ko01100,ko02010
pmb0848	494.3	184.2	7.96	493.3	[M+H]+	LysoPC 16:1 (2n isomer)	Lipids	3130000	3610000	5340000	4880000	4440000	3900000	6240000	7310000	7760000	7280000	8130000	8210000	6150000	6160000	6040000	--	--
pmb0854	518.3	459.3	8.7	517.3	[M+H]+	LysoPC 18:3	Lipids	2190000	2170000	2750000	2550000	1950000	1950000	1330000	1790000	1710000	1630000	2000000	2300000	2350000	2070000	1940000	--	--
pmb0855	496.3	184.2	8.71	495.3	[M+H]+	LysoPC 16:0	Lipids	2270000	2370000	2620000	2460000	1910000	2040000	1510000	2030000	2000000	1870000	2050000	2160000	2360000	2290000	2330000	--	--
pmb0864	426.3	285.2	7.59	425.3	[M+H]+	LysoPE 14:0	Lipids	204000	118000	152000	164000	158000	179000	155000	165000	179000	184000	197000	193000	229000	202000	212000	--	--
pmb0866	468.1	184.4	7.64	467.1	[M+H]+	LysoPC 14:0	Lipids	65400	62400	77200	74800	64700	61100	79400	80300	84600	90900	83200	86100	95800	88900	91900	--	--
pmb0874	478.6	460.6	8.28	477.6	[M+H]+	LysoPE 18:2 (2n isomer)	Lipids	972000	857000	1110000	1180000	1050000	1180000	1710000	2010000	1950000	1670000	1640000	1540000	1450000	1440000	1420000	--	--
pmb0883	482.1	341.7	9.79	481.1	[M+H]+	LysoPE 18:0	Lipids	141000	105000	129000	128000	124000	126000	104000	133000	137000	145000	158000	171000	129000	127000	120000	--	--
pmb0885	291	190.9	6.63	290	[M+H]+	4-oxo-9Z,11Z,13E,15E-octadecatetraenoic acid	Lipids	97400	102000	90900	88100	72900	63200	66200	60400	61800	76400	62800	84300	82200	74800	81400	--	--
pmb0889	279.3	95.1	8.9	278.3	[M+H]+	Punicic acid	Lipids	37300000	20800000	15100000	20300000	25200000	25600000	14000000	18700000	16700000	15200000	19700000	23800000	21800000	21000000	21200000	C08364	--
pmb0890	355.1	263.3	10.47	354.1	[M+H]+	MAG (18:2)	Lipids	20500000	22400000	20300000	19200000	20000000	19800000	17300000	16900000	15900000	14500000	15700000	14900000	17100000	17200000	16900000	--	--
pmb0907	265.1	177.1	2.62	264.1	[M+H]+	N-Feruloyl putrescine	Phenolamides	1190000	805000	1100000	1130000	682000	697000	1450000	1040000	2070000	641000	632000	751000	984000	915000	975000	C10497	ko00330
pmb0952	265.1	122.1	0.81	264.1	[M+H]+	Thiamine	Vitamins and derivatives	99500	20000	76400	55400	57900	100000	9	9	9	32500	32300	21400	23800	42100	56600	C00378	ko00730,ko01100,ko02010,ko04122
pmb1096	118	91	2.46	117	[M+H]+	Indole	Indole derivatives	364000	236000	197000	298000	268000	343000	235000	301000	283000	283000	312000	331000	315000	303000	274000	C00463	ko00380,ko00400,ko00402,ko01100,ko01110
pmb1108	773.1	593	2.63	772.1	[M+H]+	Luteolin 6-C-hexoside 8-C-hexosyl-O-hexoside	Flavone	19800	35000	25800	22800	21300	19300	16100	16300	14800	17600	17900	21700	20000	22000	21200	--	--
pmb1178	339.1	145.4	3.18	338.1	[M+H]+	O-Feruloyl 2-hydroxylcoumarin	Phenylpropanoids	377000	672000	531000	525000	891000	504000	319000	398000	414000	524000	706000	501000	497000	616000	539000	--	--
pmb1240	503.2	311.1	3.74	502.2	[M+H]+	Phellodensin F	Others	279000	367000	280000	295000	229000	210000	171000	168000	116000	242000	362000	253000	269000	255000	251000	--	--
pmb1283	448.1	163.5	4.08	447.1	[M+H]+	L-Glutaminyl-L-valyl-L-valyl-L-cysteine	Amino acid and derivatives	145000	173000	189000	196000	159000	116000	103000	125000	78700	75200	94100	142000	125000	123000	144000	--	--
pmb1452	275.1	213.2	6.1	274.1	[M+H]+	N-Lauryldiethanolamine	Others	148000	147000	120000	143000	167000	153000	143000	125000	130000	105000	118000	145000	156000	135000	166000	--	--
pmb1490	305.1	131.3	6.5	304.1	[M+H]+	Oryzalexin E	Terpene	10700	14000	12000	10100	11600	8010	7760	6530	6610	8740	6920	11400	10600	9220	11200	C21561	ko00904,ko01110
pmb1530	317.1	137.1	7.26	316.1	[M+H]+	Phytocassane D	Terpene	23700	40200	38400	30200	37100	27500	32600	29700	28900	42000	34100	54100	20300	23500	19800	--	--
pmb1562	351	146.9	7.74	350	[M+H]+	MAG (18:4) isomer3	Lipids	484000	205000	174000	172000	243000	239000	104000	126000	118000	82800	175000	208000	220000	211000	195000	--	--
pmb1574	277.2	93	8.03	276.2	[M+H]+	Octadecadien-6-ynoic acid	Lipids	525000	205000	133000	183000	273000	263000	153000	229000	183000	128000	222000	304000	234000	205000	218000	--	--
pmb1587	207.2	165.2	8.33	206.2	[M+H]+	4-Hydroxy-3,5-diisopropylbenzaldehyde	Organic acids and derivatives	103000	99500	122000	92100	102000	84600	61100	60600	51900	72100	61200	81500	80100	74500	84700	--	--
pmb1650	279.2	149.4	9.67	278.2	[M+H]+	Octadeca-11E,13E,15Z-trienoic acid	Lipids	27600000	24100000	29800000	23700000	25100000	26200000	17100000	12900000	14900000	18100000	16500000	15900000	18900000	19400000	20900000	--	--
pmb1652	149	121	9.66	148	[M+H]+	Phthalic anhydride	Others	4390000	3710000	4600000	3610000	3910000	4030000	2450000	1890000	2170000	2550000	2470000	2330000	2860000	2970000	3000000	--	--
pmb1656	353.1	335.1	9.85	352.1	[M+H]+	MAG (18:3) isomer4	Lipids	4790000	3990000	4510000	4120000	3630000	3930000	2900000	3090000	3170000	2390000	2600000	2250000	3290000	3470000	3110000	--	--
pmb1754	184	125	0.77	183	[M+H]+	O-Phosphocholine	Alkaloids	719000	662000	764000	663000	676000	776000	741000	979000	788000	699000	848000	901000	636000	1070000	803000	C00588	ko00564,ko01100
pmb1912	474.2	327	2.4	473.2	[M+H]+	10-Formyl-THF	Organic acids and derivatives	209000	243000	260000	177000	321000	203000	486000	578000	541000	288000	321000	413000	229000	224000	174000	C00234	ko00670,ko00970,ko01100,ko01200
pmb2211	343.1	240.7	6.4	342.1	[M+H]+	Cocamidopropyl betaine	Alkaloids	65900	55400	23000	77200	31900	44000	47900	26600	26200	16900	144000	54700	36000	38400	38300	--	--
pmb2221	318.3	60.1	6.9	317.3	[M+H]+	4-Hydroxysphinganine	Lipids	11200000	6220000	6350000	5830000	4860000	6990000	9180000	5880000	6970000	5850000	4530000	4730000	7240000	7630000	6640000	C12144	ko00600,ko01100
pmb2222	319.1	283.7	6.87	318.1	[M+H]+	Phytocassane C	Terpene	107000	69700	74500	59500	50200	69500	85500	53800	66000	64100	49000	41500	71300	77800	66300	--	--
pmb2228	538.1	184.4	6.75	537.1	[M+H]+	LysoPC 19:0	Lipids	22200	10300	9080	15300	15600	9300	19700	29300	35900	15600	16300	41200	22500	20600	21600	--	--
pmb2251	694.1	353.7	7.5	693.1	[M+H]+	DGMG (18:1)	Lipids	5520000	5300000	7350000	6270000	4370000	5590000	5660000	5240000	6200000	5360000	5790000	6080000	5400000	5790000	5810000	--	--
pmb2260	480.1	184.5	7.63	479.1	[M+H]+	LysoPC 15:1	Lipids	13200	17600	21300	22300	14400	17000	13700	14500	17300	22100	18900	19300	21800	19300	19300	--	--
pmb2319	482.3	184.1	8.16	481.3	[M+H]+	LysoPC 15:0	Lipids	327000	342000	369000	413000	317000	357000	429000	504000	532000	473000	623000	613000	525000	504000	490000	--	--
pmb2325	353.1	261.8	8.32	352.1	[M+H]+	MAG (18:3) isomer2	Lipids	76900	31500	32000	32600	56300	68500	11600	13200	13600	17900	38700	38600	35600	34000	40900	--	--
pmb2369	772.1	496.2	8.71	771.1	[M+H]+	PC 19:2/16:0	Lipids	93000	90900	113000	139000	105000	104000	135000	155000	148000	124000	143000	157000	155000	128000	135000	--	--
pmb2406	510.1	184.4	9.29	509.1	[M+H]+	LysoPC 17:0	Lipids	624000	620000	724000	920000	794000	746000	1040000	1270000	1270000	1110000	1410000	1270000	978000	1040000	1020000	--	--
pmb2444	353.2	261.3	10.01	352.2	[M+H]+	MAG (18:3) isomer1	Lipids	622000	504000	604000	523000	443000	491000	384000	369000	400000	306000	328000	301000	419000	418000	393000	--	--
pmb2467	279.2	95.1	10.57	278.2	[M+H]+	α-Linolenic acid	Lipids	11900000	11700000	10900000	11400000	14500000	11500000	13000000	15900000	16600000	12000000	13700000	12600000	12800000	13400000	12500000	C06427	ko00592,ko01040,ko01100,ko01110
pmb2497	197	153	0.7	198	[M-H]-	4-Hydroxy-3-methoxymandelate	Organic acids and derivatives	66400	76800	42100	55600	59900	53200	15700	26300	28200	45500	64600	52700	58100	30200	44700	C05584	ko00350,ko01100
pmb2507	213.1	97	0.92	214.1	[M-H]-	2-Deoxyribose 1-phosphate	Others	93700	34000	70600	31500	25800	64500	15800	22100	54600	18100	51800	36400	49300	52600	63700	C00672	ko00030,ko00240
pmb2561	190.1	84	2.59	191.1	[M-H]-	N-Acetylmethionine	Amino acid and derivatives	140000	114000	109000	119000	166000	121000	109000	170000	145000	104000	135000	118000	135000	150000	138000	C02712	--
pmb2591	245	203.2	4.12	246	[M-H]-	Acetyl tryptophan	Amino acid and derivatives	352000	264000	257000	283000	236000	372000	160000	223000	167000	176000	271000	242000	261000	246000	300000	C03137	--
pmb2620	207.1	133.1	5.61	208.1	[M-H]-	3,4-Dimethoxycinnamic acid	Phenylpropanoids	2320000	1690000	1830000	1940000	1840000	2120000	2810000	3510000	3540000	2270000	3680000	2690000	3690000	3420000	3540000	--	--
pmb2640	199	181	9.6	200	[M-H]-	Lauric acid (C12:0)	Lipids	78000	67400	84000	74200	66600	72600	76600	64900	67800	63200	68200	63400	68500	68100	66900	C02679	ko00061,ko01100
pmb2643	225	207	9.91	226	[M-H]-	Myristoleic acid (C14:1)	Lipids	6430	5450	5240	3890	5340	4500	4350	2350	1450	10200	3150	6650	4920	5460	5220	C08322	--
pmb2653	649.1	145	0.76	650.1	[M-H]-	D(+)-Melezitose O-rhamnoside	Carbohydrates	1230000	662000	444000	871000	978000	1120000	485000	501000	544000	714000	733000	445000	617000	693000	904000	--	--
pmb2654	460.1	117.9	0.74	461.1	[M-H]-	Anthranilate O-hexosyl-O-hexoside	Organic acids and derivatives	583000	376000	439000	733000	741000	839000	1010000	904000	1050000	699000	884000	848000	744000	779000	904000	--	--
pmb2657	289.1	97.1	0.9	290.1	[M-H]-	Argininosuccinate	Organic acids and derivatives	184000	110000	125000	117000	164000	277000	196000	265000	281000	210000	288000	280000	223000	213000	207000	C03406	ko00220,ko00250,ko01100,ko01110,ko01230
pmb2673	210.1	135.1	1.44	211.1	[M-H]-	3-(6-Hydroxy-3,4-dioxo-1,5-cyclohexadien-1-yl)-L-alanine	Amino acid and derivatives	273000	218000	148000	196000	134000	234000	184000	202000	98500	164000	208000	185000	170000	185000	198000	--	--
pmb2684	328.1	134.2	1.76	329.1	[M-H]-	Cyclic AMP	Nucleotide and derivates	1580000	1360000	1230000	1680000	2120000	1840000	1820000	1940000	1830000	1770000	2150000	2170000	1710000	1760000	1830000	C00575	ko00230
pmb2723	485.1	323.2	3.31	486.1	[M-H]-	4-hydroxycoumarin di-glucoside	Phenylpropanoids	20000	27800	32500	36300	37400	58900	54300	49200	49000	54300	48100	43600	40100	39300	50200	--	--
pmb2778	295	277.3	8.9	296	[M-H]-	9,10-EODE	Lipids	1690000	862000	654000	886000	1030000	1100000	579000	757000	672000	617000	785000	973000	891000	908000	883000	--	--
pmb2784	293.2	275.1	10.16	294.2	[M-H]-	13-HOTrE	Lipids	8390	9770	7810	7490	6920	5430	3970	3650	4070	6700	6650	5760	7240	7730	6420	--	--
pmb2786	293	275	8.35	294	[M-H]-	9-HOTrE	Lipids	23000000	13900000	10900000	12200000	16200000	13000000	8000000	11300000	8610000	7260000	11100000	13800000	12600000	12500000	12900000	--	--
pmb2787	293.2	275.1	9.12	294.2	[M-H]-	9-KODE	Lipids	3730000	2930000	2580000	2650000	3200000	2770000	2570000	3000000	3120000	2200000	2530000	2810000	2690000	2690000	2760000	--	--
pmb2789	309	209	8.2	310	[M-H]-	13-HpOTrE(r)	Lipids	171000	129000	64700	87200	102000	87300	97000	118000	120000	95000	86200	109000	101000	119000	116000	--	--
pmb2791	309.1	209.1	7.48	310.1	[M-H]-	9-HpOTrE	Lipids	620000	235000	185000	237000	243000	165000	117000	164000	131000	72300	161000	302000	229000	221000	227000	--	--
pmb2792	293	193.1	7.75	294	[M-H]-	13-HOTrE(r)	Lipids	1620000	117000	1450000	461000	1320000	239000	217000	97900	217000	135000	1380000	1290000	713000	729000	721000	--	--
pmb2795	177	145	5.43	178	[M-H]-	4-Methoxycinnamic acid	Phenylpropanoids	535000	302000	265000	344000	323000	418000	704000	817000	733000	386000	726000	537000	681000	656000	680000	--	--
pmb2799	295	195.2	9.69	296	[M-H]-	12,13-EODE	Lipids	1080000	757000	731000	689000	722000	808000	516000	586000	625000	516000	668000	721000	663000	666000	633000	--	--
pmb2804	311.1	171.3	7.8	312.1	[M-H]-	13-HPODE	Lipids	1640000	1360000	1140000	1270000	1910000	1500000	658000	941000	671000	798000	1060000	1430000	1030000	1030000	1080000	C04717	ko00591,ko01100
pmb2826	147	87.1	0.97	148	[M-H]-	Citramalate	Organic acids and derivatives	24000000	14800000	9740000	11200000	10500000	14800000	9010000	9520000	8140000	8910000	14600000	11800000	13400000	11200000	11700000	C00815	--
pmb2855	307	145	0.76	308	[M-H]-	L-Glutamine O-hexside	Amino acid and derivatives	4440000	3400000	2170000	2940000	2670000	3280000	1070000	1520000	1310000	2030000	3380000	2030000	2340000	2850000	2540000	--	--
pmb2857	308.1	146.1	0.8	309.1	[M-H]-	L-Glutamic acid O-glucoside	Amino acid and derivatives	545000	444000	414000	443000	473000	505000	231000	242000	264000	321000	299000	296000	369000	321000	342000	--	--
pmb2867	350.1	144.1	1.69	351.1	[M-H]-	Kynurenic acid O-hexside	Organic acids and derivatives	202000	181000	240000	291000	200000	228000	177000	164000	154000	131000	195000	190000	217000	196000	212000	--	--
pmb2873	214.1	134	3.94	215.1	[M-H]-	3-(2-Naphthyl)-D-alanine	Amino acid and derivatives	521000	223000	262000	235000	341000	372000	209000	198000	172000	539000	253000	222000	284000	299000	260000	--	--
pmb2922	565.1	323.1	1.15	566.1	[M-H]-	Uridine 5'-diphospho-D-glucose	Nucleotide and derivates	8300000	8650000	6510000	6730000	3290000	9150000	5570000	3380000	5540000	8690000	6760000	7180000	6100000	7490000	6000000	C00029	ko00040,ko00052,ko00053,ko00240,ko00500,ko00520,ko00561,ko00908,ko01100
pmb2933	311.1	149.1	2.14	312.1	[M-H]-	Caftaric acid	Phenylpropanoids	85100	109000	152000	155000	143000	74700	132000	139000	121000	99200	89000	70500	129000	121000	125000	--	--
pmb2938	353.1	100.9	3.05	354.1	[M-H]-	4-O-Caffeoyl quinic acid (criptochlorogenic acid)	Organic acids and derivatives	138000	240000	149000	308000	107000	63700	495000	621000	188000	206000	118000	95400	169000	194000	217000	--	--
pmb2940	385.1	205	3.18	386.1	[M-H]-	1-O-beta-D-Glucopyranosyl sinapate	Phenylpropanoids	506000	219000	70600	107000	181000	122000	677000	317000	585000	25000	204000	124000	241000	244000	266000	--	--
pmb2954	771.1	609.3	2.55	772.1	[M-H]-	Luteolin O-hexosyl-O-hexosyl-O-hexoside	Flavone	1890000	1760000	1630000	1680000	1660000	1810000	2780000	2590000	2050000	1280000	1730000	1710000	1550000	1880000	1630000	--	--
pmb2959	489.1	284.1	2.88	490.1	[M-H]-	Cyanidin O-acetylhexoside	Anthocyanins	782000	596000	632000	704000	565000	681000	464000	391000	480000	660000	740000	550000	571000	540000	586000	--	--
pmb2979	549.2	387.1	3.96	550.2	[M-H]-	Hesperetin O-malonylhexoside	Flavanone	115000	113000	104000	110000	109000	119000	175000	201000	158000	212000	170000	187000	133000	133000	146000	--	--
pmb2987	487.1	163	3.08	488.1	[M-H]-	Acacetin O-acetyl hexoside	Flavone	3350000	1680000	1330000	1710000	1020000	1700000	2290000	2680000	2370000	1350000	3000000	2210000	1970000	1950000	2110000	--	--
pmb2991	739.1	269.2	3.73	740.1	[M-H]-	Apigenin O-hexosyl-O-rutinoside	Flavone	55700	93700	84900	49600	64600	54000	178000	111000	98700	104000	82300	137000	90800	95800	95100	--	--
pmb2996	489.1	313.1	3.73	490.1	[M-H]-	Velutin O-glucuronic acid	Flavone	5670	12400	16900	12000	21200	9680	33600	39100	53000	17300	18300	17700	21200	20900	19500	--	--
pmb3000	503.1	341.1	3.91	504.1	[M-H]-	Chrysoeriol O-acetylhexoside	Flavone	19400	48600	37100	18300	41400	30900	41600	55200	69600	37200	27700	45300	32300	23700	27800	--	--
pmb3008	949.1	773.3	4.12	950.1	[M-H]-	Chrysoeriol O-glucuronic acid (gentisyl alcohol)ether O-di-glucuronic acid	Flavone	9040	10600	14200	13700	12100	12100	10200	6590	13100	18800	14100	12000	16200	11800	8820	--	--
pmb3010	933.1	757.4	4.21	934.1	[M-H]-	Chrysoeriol O-glucuronic acid (salicylic alcohol)ether O-di-glucuronic acid	Flavone	15300	19200	20600	21800	17400	31300	13900	17100	8080	22300	21600	18100	21100	14400	15500	--	--
pmb3013	519.1	314.2	4.26	520.1	[M-H]-	Isorhamnetin O-acetyl-hexoside	Flavonol	2880000	4820000	5140000	2710000	3790000	4000000	1390000	2100000	1730000	1640000	2620000	2700000	2330000	3120000	3020000	--	--
pmb3023	449.1	287	3.29	450.1	[M-H]-	Eriodictyol C-hexoside	Flavone	54500	53900	55500	54000	41400	58900	32700	71900	59600	55100	85600	64700	51100	51600	56000	--	--
pmb3024	447.1	327.1	3.38	448.1	[M-H]-	Luteolin C-hexoside	Flavone	44100	32400	81900	43200	61700	64800	68900	69300	40500	63300	80000	70700	41000	39600	35500	--	--
pmb3026	505.1	301.2	3.9	506.1	[M-H]-	Quercetin O-acetylhexoside	Flavonol	621000	940000	909000	676000	1260000	907000	792000	1630000	1390000	853000	1360000	1050000	915000	1230000	1070000	--	--
pmb3028	535	491.3	3.68	536	[M-H]-	Tricin O-sinapic acid	Flavone	35200	42400	28300	35100	42000	44400	33700	49700	36300	31100	37400	31700	29600	42900	36300	--	--
pmb3042	491.1	329.1	3.98	492.1	[M-H]-	Tricin 5-O-hexoside	Flavone	265000	244000	282000	265000	199000	262000	217000	216000	233000	206000	239000	263000	200000	235000	271000	--	--
pmb3064	499.2	163.2	2.46	500.2	[M-H]-	3-O-p-coumaroyl quinic acid O-hexoside	Organic acids and derivatives	8980	8990	8770	7210	6970	5950	24100	14000	24500	11500	9520	7650	9610	10100	13300	--	--
pmb3066	481.1	319.2	2.66	482.1	[M-H]-	5-O-p-coumaroyl shikimic acid O-hexoside	Organic acids and derivatives	26000	23000	36000	48400	41300	30500	24600	35800	32000	30000	21700	33400	31400	30800	29500	--	--
pmb3068	337.1	173.1	2.82	338.1	[M-H]-	1-O-p-Coumaroyl quinic acid	Organic acids and derivatives	11500	10600	8640	5960	16600	11200	12800	19000	17800	15200	32000	7940	13100	12800	18200	--	--
pmb3074	337.1	191.1	3.46	338.1	[M-H]-	3-O-p-Coumaroyl quinic acid	Organic acids and derivatives	23000	47600	22000	12500	14400	321000	64400	5300	10000	12400	12000	145000	60700	48900	61200	--	--
pmb3081	289.1	97	1.13	290.1	[M-H]-	Glucarate O-Phosphoric acid	Others	523000	933000	1750000	713000	910000	839000	1130000	1110000	1160000	1250000	527000	860000	588000	1020000	828000	--	--
pmb3099	153	125	1.56	154	[M-H]-	Diethyl phosphate	Organic acids and derivatives	21700000	26100000	23600000	24500000	23000000	19500000	21800000	21000000	21800000	19500000	18900000	21400000	22400000	22300000	21400000	C06608	--
pmb3101	175.1	115	2.73	176.1	[M-H]-	2-Isopropylmalate	Organic acids and derivatives	23700000	12700000	18600000	17600000	17700000	16300000	15000000	15600000	12900000	15200000	15300000	14600000	16500000	16900000	17200000	C02504	ko00290,ko00620,ko01100,ko01110,ko01210,ko01230
pmb3107	359.1	182.1	2.37	360.1	[M-H]-	Syringic acid O-glucoside	Organic acids and derivatives	4910	11600	9080	6140	5390	9280	9	9	9	6160	7420	5560	11200	8030	7800	--	--
pmb3117	452	255.3	8.67	453	[M-H]-	LysoPE 16:0	Lipids	6780000	4630000	4890000	5060000	5090000	5530000	5270000	6810000	6720000	5710000	7350000	6780000	7020000	6640000	6740000	--	--
pmb3121	478.1	281.3	8.99	479.1	[M-H]-	LysoPE 18:1	Lipids	19100000	12800000	14700000	18200000	20000000	21000000	20300000	22800000	25900000	28000000	32100000	32100000	22800000	23200000	22700000	--	--
pmb3132	478.1	281.2	8.78	479.1	[M-H]-	LysoPE 18:1 (2n isomer)	Lipids	4150000	3800000	2940000	3440000	3440000	4090000	3250000	2790000	3800000	4730000	5060000	5480000	3360000	3420000	3400000	--	--
pmb3894	329.1	229.1	5.82	330.1	[M-H]-	Di-O-methylquercetin	Flavonol	897000	371000	312000	372000	440000	435000	306000	448000	459000	274000	386000	508000	434000	445000	447000	--	--
pmb4344	362.1	79.1	1.21	363.1	[M-H]-	Guanosine 5'-monophosphate	Nucleotide and derivates	205000	93400	41100	59600	94100	171000	75800	94500	71500	53300	161000	138000	87800	87300	78900	C00144	ko00230,ko01100
pmb4777	337.1	161.1	4.33	338.1	[M-H]-	4-Hydroxy-7-methoxycoumarin-beta-rhamnoside	Phenylpropanoids	5320	14800	15100	7000	9030	10600	8210	2560	9500	14100	6630	6130	7610	8490	10600	--	--
pmc0274	167.1	121.1	1.88	166.1	[M+H]+	6-Methylmercaptopurine	Nucleotide and derivates	12000000	9760000	9050000	11700000	11400000	11900000	9030000	12100000	10300000	13200000	12700000	11600000	11400000	11600000	11500000	C16614	--
pmc0281	400.2	136.11	1.93	399.2	[M+H]+	Adenosine O-ribose	Nucleotide and derivates	162000	179000	174000	182000	205000	166000	127000	136000	137000	125000	149000	133000	152000	153000	153000	--	--
pmc0304	384.115	252	2.11	383.115	[M+H]+	Succinyladenosine	Nucleotide and derivates	2790000	1430000	1600000	2150000	2460000	1980000	2180000	3270000	4610000	1610000	2630000	2090000	2700000	2470000	2280000	--	--
pmc1990	299.1	223.1	6.72	300.1	[M-H]-	4'-Hydroxy-5,7-dimethoxyflavanone	Flavanone	3040000	3010000	3340000	3470000	2880000	3160000	3590000	2790000	3310000	3120000	2590000	2820000	4810000	4950000	5160000	--	--
pmd0017	203	83	0.57	202	[M+H]+	Spermine	Phenolamides	24400000	22500000	22000000	24000000	24000000	24300000	21800000	23300000	21300000	21600000	22300000	24300000	22100000	23000000	22000000	C00750	ko00330,ko00410,ko00480,ko01100
pmd0130	468.3	184	7.65	467.3	[M+H]+	LysoPC 14:0 (2n isomer)	Lipids	195000	190000	219000	227000	178000	181000	228000	236000	267000	265000	255000	263000	293000	268000	265000	--	--
pmd0132	496.33	184	8.71	495.33	[M+H]+	LysoPC 16:0 (2n isomer)	Lipids	2850000	2790000	3100000	2790000	2280000	2600000	1880000	2350000	2400000	2210000	2500000	2530000	2780000	2800000	2660000	--	--
pmd0136	524.36	184	9.86	523.36	[M+H]+	LysoPC 18:0	Lipids	1090000	730000	1090000	1030000	952000	997000	1190000	1520000	1680000	1090000	1590000	1410000	1420000	1400000	1520000	--	--
pmd0158	424.2	227.2	7.65	425.2	[M-H]-	LysoPE 14:0 (2n isomer)	Lipids	81900	47000	61400	65700	60900	73600	56500	59200	69000	73800	79200	73400	84300	79100	80500	--	--
pmd0160	452.3	255.2	8.44	453.3	[M-H]-	LysoPE 16:0 (2n isomer)	Lipids	22900000	15700000	17000000	17700000	17600000	19300000	18000000	22300000	22400000	19000000	23300000	22400000	23100000	22300000	23200000	--	--
pme0002	611.2	303	4.22	610.19	[M+H]+	Hesperetin 7-O-neohesperidoside (Neohesperidin)	Flavanone	32800	43000	16800	37300	48100	17800	21000	45000	21300	18600	24500	49400	21300	29000	35900	C09806	ko00941
pme0004	190.1	127	0.78	189.111	[M+H]+	L-Homocitrulline	Amino acid and derivatives	132000	144000	105000	91400	143000	116000	48600	73500	46900	121000	103000	66100	72900	120000	52800	C02427	--
pme0005	121	94	1.41	120.044	[M+H]+	Purine	Nucleotide and derivates	2270000	1410000	1350000	1320000	1470000	1570000	3480000	2070000	2880000	1210000	1640000	1210000	1710000	1970000	1840000	C15587	--
pme0008	176.1	113	0.76	175.096	[M+H]+	L-Citrulline	Amino acid and derivatives	694000	410000	660000	554000	489000	841000	197000	288000	242000	550000	768000	757000	573000	557000	543000	C00327	ko00220,ko01100,ko01110,ko01230
pme0009	104	73.7	0.74	105.043	[M-H]-	L-Serine	Amino acid and derivatives	2740000	2420000	2090000	2660000	2730000	2940000	2810000	3330000	3350000	2820000	3070000	2980000	2770000	2820000	2880000	C00065	ko00260,ko00261,ko00270,ko00460,ko00600,ko00630,ko00920,ko00970,ko00999,ko01100,ko01110,ko01200,ko01230,ko01502,ko02010
pme0012	134.1	74	0.79	133.037	[M+H]+	L-Aspartic acid	Amino acid and derivatives	448000	557000	654000	1430000	777000	772000	1840000	1300000	1160000	1390000	952000	914000	802000	721000	726000	C00049	ko00220,ko00250,ko00260,ko00261,ko00270,ko00300,ko00340,ko00410,ko00460,ko00710,ko00760,ko00770,ko00970,ko01100,ko01110,ko01200,ko01210,ko01230,ko02010
pme0013	146.1	102	0.77	147.053	[M-H]-	L-Glutamic acid	Amino acid and derivatives	11500000	8890000	8870000	11500000	9160000	10400000	8740000	5020000	8920000	9680000	7910000	7270000	8870000	10100000	8580000	C00025	ko00220,ko00250,ko00330,ko00332,ko00340,ko00430,ko00480,ko00630,ko00650,ko00660,ko00860,ko00910,ko00970,ko00999,ko01100,ko01110,ko01200,ko01210,ko01230,ko02010
pme0018	130.1	84	1.21	131.095	[M-H]-	L-Leucine	Amino acid and derivatives	403000	280000	213000	312000	318000	392000	248000	305000	242000	401000	487000	430000	315000	339000	381000	C00123	ko00280,ko00290,ko00966,ko00970,ko01100,ko01110,ko01210,ko01230,ko02010
pme0021	166	120	1.9	165.079	[M+H]+	L-Phenylalanine	Amino acid and derivatives	48100000	42400000	41800000	47300000	51700000	52800000	39300000	52400000	42800000	53800000	49600000	56800000	52400000	55600000	49400000	C00079	ko00360,ko00400,ko00460,ko00940,ko00960,ko00966,ko00970,ko01100,ko01110,ko01210,ko01230,ko02010
pme0023	120	74	0.76	119.058	[M+H]+	L-Threonine	Amino acid and derivatives	151000	120000	82900	120000	121000	123000	89400	102000	112000	104000	129000	115000	136000	121000	122000	C00188	ko00260,ko00261,ko00290,ko00860,ko00970,ko01100,ko01110,ko01230,ko02010
pme0025	209.1	146	1.89	208.085	[M+H]+	L-Kynurenine	Amino acid and derivatives	312000	355000	441000	684000	477000	376000	973000	1050000	1110000	680000	646000	506000	692000	637000	609000	C00328	ko00380,ko01100
pme0026	147	84	0.64	146.106	[M+H]+	L-(+)-Lysine	Amino acid and derivatives	533000	352000	433000	402000	447000	559000	175000	242000	195000	426000	524000	390000	369000	406000	381000	C00047	ko00300,ko00310,ko00780,ko00960,ko00970,ko01100,ko01110,ko01210,ko01230,ko02010
pme0030	182.1	136.1	1.16	181.074	[M+H]+	L-(-)-Tyrosine	Amino acid and derivatives	23500000	19100000	13600000	20400000	21700000	23400000	13500000	22600000	18900000	26700000	28800000	25000000	23600000	21400000	21100000	C00082	ko00130,ko00261,ko00350,ko00360,ko00400,ko00460,ko00730,ko00940,ko00950,ko00965,ko00966,ko00970,ko01100,ko01110,ko01210,ko01230
pme0033	137	119	1.17	136.038	[M+H]+	Hypoxanthine	Nucleotide and derivates	11200	10600	10600	9710	12200	12700	18000	19200	19400	9160	10200	17000	11600	10300	17900	C00262	ko00230,ko01100
pme0036	154.1	137	0.65	155.07	[M-H]-	L-Histidine	Amino acid and derivatives	155000	120000	116000	122000	124000	149000	70800	90900	115000	94200	158000	121000	117000	118000	116000	C00135	ko00340,ko00410,ko00970,ko01100,ko01110,ko01230,ko02010
pme0038	112	95	0.72	111.043	[M+H]+	Cytosine	Nucleotide and derivates	449000	582000	425000	421000	523000	418000	250000	265000	266000	310000	391000	427000	446000	404000	346000	C00380	ko00240,ko01100
pme0039	118.1	72.1	0.86	117.079	[M+H]+	L-Valine	Amino acid and derivatives	119000000	112000000	93200000	112000000	107000000	118000000	88100000	94700000	92600000	105000000	108000000	103000000	114000000	103000000	104000000	C00183	ko00280,ko00290,ko00460,ko00770,ko00966,ko00970,ko01100,ko01110,ko01210,ko01230,ko02010
pme0041	132	86	1.21	131.095	[M+H]+	L-Isoleucine	Amino acid and derivatives	27500000	25600000	26000000	26400000	31400000	34500000	39300000	25700000	25500000	36100000	27700000	36000000	23800000	30700000	24200000	C00407	ko00280,ko00290,ko00460,ko00960,ko00966,ko00970,ko01100,ko01110,ko01210,ko01230,ko02010
pme0043	175	116	0.66	174.112	[M+H]+	L-(+)-Arginine	Amino acid and derivatives	63100000	39900000	53500000	44700000	42700000	61100000	18500000	22000000	23300000	42300000	54100000	55000000	44200000	46500000	43200000	C00062	ko00220,ko00261,ko00330,ko00472,ko00970,ko00999,ko01100,ko01110,ko01230,ko02010
pme0050	203	116	2.45	204.09	[M-H]-	L-Tryptophan	Amino acid and derivatives	1200000	699000	575000	935000	967000	1200000	637000	858000	847000	1070000	1120000	1030000	874000	918000	899000	C00078	ko00260,ko00380,ko00400,ko00901,ko00966,ko00970,ko01100,ko01110,ko01210,ko01230
pme0064	513.3	203	6.32	514.293	[M-H]-	Cucurbitacin I	Terpene	5950	6330	6230	6130	6790	7500	3480	5490	3590	5120	5370	5150	4780	6070	7020	C08800	--
pme0075	188.1	128	1.17	189.064	[M-H]-	N-Acetyl-L-glutamic acid	Amino acid and derivatives	201000	190000	184000	215000	309000	225000	257000	239000	268000	262000	290000	230000	198000	226000	188000	C00624	ko00220,ko01100,ko01110,ko01210,ko01230
pme0094	447.3	284.7	2.55	448.3	[M-H]-	Cyanidin 3-O-glucoside (Kuromanin)	Anthocyanins	39000	39600	51600	35900	54600	29300	28300	33800	31700	38100	34300	28600	39800	50100	33700	C08604	ko00942
pme0109	212.2	166	1.16	211.084	[M+H]+	(-)-3-(3,4-Dihydroxyphenyl)-2-methylalanine	Amino acid and derivatives	327000	420000	537000	430000	281000	373000	394000	585000	437000	361000	494000	397000	491000	511000	449000	C07194	--
pme0113	251.3	84	1.14	250.062	[M+H]+	γ-Glu-Cys	Amino acid and derivatives	40600	52300	45500	55700	48500	45400	40800	68400	48800	39900	62500	53400	50500	60600	50400	C00669	ko00480,ko01100
pme0122	189.2	126	1.07	188.116	[M+H]+	N6-Acetyl-L-lysine	Amino acid and derivatives	298000	238000	323000	451000	476000	400000	146000	179000	149000	281000	297000	280000	271000	287000	250000	C02727	ko00310
pme0128	159.2	88	0.74	160.085	[M-H]-	D-Alanyl-D-Alanine	Amino acid and derivatives	27200	47300	70700	48600	44800	36700	35300	59100	40500	51800	14300	28000	52100	36500	29400	C00993	ko01100,ko01502
pme0132	279.3	164	2.52	280.106	[M-H]-	Asp-phe	Amino acid and derivatives	90200	70700	75800	84700	85900	82100	50700	52400	42600	61300	64900	51800	68700	66500	62100	--	--
pme0138	189.2	84	1.16	188.08	[M+H]+	Nα-Acetyl-L-glutamine	Amino acid and derivatives	364000	343000	561000	402000	470000	494000	206000	299000	221000	354000	411000	321000	372000	361000	330000	--	--
pme0151	115	98.2	1.18	114.043	[M+H]+	Dihydrouracil	Nucleotide and derivates	23800	23500	21100	30600	25200	31900	12200	19100	17000	19700	17900	20100	57100	51700	61700	C00429	ko00240,ko00410,ko00770,ko01100
pme0161	118.1	72	0.75	119.058	[M-H]-	L-Homoserine	Amino acid and derivatives	304000	218000	218000	285000	236000	289000	188000	209000	231000	213000	241000	218000	243000	221000	227000	C00263	ko00260,ko00270,ko00300,ko00920,ko01100,ko01110,ko01230
pme0174	132.1	57	1.3	131.058	[M+H]+	N-Propionylglycine	Amino acid and derivatives	575000	547000	536000	540000	496000	506000	333000	639000	395000	485000	581000	506000	711000	492000	494000	--	--
pme0180	168.1	151.1	0.66	169.085	[M-H]-	1-Methylhistidine	Amino acid and derivatives	18900	25400	20600	23300	23900	22200	19400	16000	15800	24600	22300	22100	17700	19300	19300	C01152	ko00340
pme0183	152.1	135	0.76	151.049	[M+H]+	2-Hydroxy-6-aminopurine	Nucleotide and derivates	52400	91800	72700	37800	70700	49900	23500	42400	25100	45400	25800	54500	50200	19700	52400	--	--
pme0186	298.1	208	1.58	299.087	[M-H]-	8-Hydroxyguanosine	Nucleotide and derivates	20100	21900	17100	16500	54000	18900	22200	20500	25400	29200	37500	39000	16200	17000	17200	--	--
pme0191	189.1	86	1.84	188.116	[M+H]+	N-Glycyl-L-leucine	Amino acid and derivatives	1580000	2240000	1910000	1870000	3430000	1700000	2260000	3210000	2990000	1790000	2130000	2100000	2320000	2350000	2230000	C02155	--
pme0193	147.069	84	0.75	146.069	[M+H]+	L-Glutamine	Amino acid and derivatives	644000	409000	478000	474000	442000	703000	180000	268000	217000	456000	656000	496000	456000	447000	457000	C00064	ko00220,ko00230,ko00240,ko00250,ko00630,ko00910,ko00970,ko01100,ko01230,ko02010
pme0197	609.153	301	3.61	610.153	[M-H]-	Quercetin 3-O-rutinoside (Rutin)	Flavonol	39600	172000	43300	36400	74800	161000	21400	23500	12600	22400	24000	49000	59400	70800	65500	C05625	ko00944,ko01100,ko01110
pme0207	103.047	59.1	1.41	104.047	[M-H]-	3-Hydroxybutyrate	Organic acids and derivatives	1340000	1280000	969000	746000	1080000	1340000	283000	254000	342000	643000	708000	726000	652000	846000	844000	--	--
pme0226	131.054	114	0.74	132.054	[M-H]-	L-Asparagine	Amino acid and derivatives	9790000	6490000	6810000	5650000	5640000	7950000	4160000	4700000	4580000	4580000	5760000	5350000	6610000	5940000	6210000	C00152	ko00250,ko00460,ko00970,ko01100,ko01110,ko01230
pme0230	268.097	136	1.78	267.097	[M+H]+	Adenosine	Nucleotide and derivates	38800000	36200000	36900000	36900000	42800000	40100000	36200000	36200000	42000000	36500000	36000000	45500000	36800000	41400000	38400000	C00212	ko00230,ko01100
pme0234	190.043	144	2.64	189.043	[M+H]+	Kynurenic acid	Organic acids and derivatives	105000	183000	146000	163000	158000	107000	149000	117000	121000	129000	102000	159000	172000	172000	182000	C01717	ko00380,ko01100
pme0237	183.058	137	4.73	182.058	[M+H]+	Ethyl 3,4-Dihydroxybenzoate (Ethyl protocatechuate)	Organic acids and derivatives	158000	138000	138000	134000	133000	175000	119000	114000	143000	100000	151000	152000	127000	132000	139000	--	--
pme0240	121.037	77	4.51	122.037	[M-H]-	Benzoic acid	Organic acids and derivatives	929000	1490000	1330000	605000	659000	977000	982000	578000	2540000	731000	705000	670000	2300000	2430000	3080000	C00180	ko00360,ko01100,ko01110
pme0243	131.042	87	1.87	132.042	[M-H]-	Glutaric acid	Organic acids and derivatives	15100000	11700000	11700000	11600000	12400000	11600000	7330000	7730000	6790000	9550000	7930000	8880000	10200000	10000000	9660000	C00489	ko00071,ko00310
pme0246	122.02	76	0.74	121.02	[M+H]+	L-Cysteine	Amino acid and derivatives	944000	1120000	1130000	1200000	990000	658000	789000	980000	729000	1230000	817000	858000	828000	881000	1100000	C00097	ko00260,ko00270,ko00332,ko00430,ko00460,ko00480,ko00730,ko00770,ko00920,ko00970,ko01100,ko01110,ko01200,ko01230,ko04122
pme0247	130.058	84	0.98	131.058	[M-H]-	trans-4-Hydroxy-L-proline	Amino acid and derivatives	4530	6890	6150	3870	3890	5500	7110	1940	4520	1750	4200	3890	5190	4550	4830	C01157	ko00330,ko01100
pme0250	187.105	125	4.41	188.105	[M-H]-	Azelaic acid	Organic acids and derivatives	3180000	1750000	1460000	1870000	2260000	1850000	1570000	1920000	1520000	1700000	2090000	2530000	1840000	2030000	2050000	C08261	--
pme0252	172.105	130	3.58	173.105	[M-H]-	N-Acetyl-l-leucine	Amino acid and derivatives	997000	733000	839000	1020000	1020000	1040000	1070000	1110000	920000	970000	916000	989000	984000	1020000	1030000	C02710	--
pme0257	111.027	80	1.15	112.027	[M-H]-	Uracil	Nucleotide and derivates	16600	29800	11500	12700	13300	19200	6190	4370	3530	19100	19800	35500	24100	25700	17100	C00106	ko00240,ko00410,ko00770,ko01100
pme0264	243.09	127	1.98	242.09	[M+H]+	Thymidine	Nucleotide and derivates	883000	661000	759000	822000	874000	795000	439000	578000	483000	526000	722000	562000	630000	705000	654000	C00214	ko00240,ko01100
pme0266	201.121	139	5.01	202.12	[M-H]-	Sebacate	Organic acids and derivatives	44400	43300	40700	45400	62200	48100	28700	39500	32300	45200	42200	59600	46900	50500	48200	C08277	--
pme0267	131.042	87	2.17	132.042	[M-H]-	2-Methylsuccinic acid	Organic acids and derivatives	3880000	3210000	3010000	4020000	3790000	3570000	1620000	1580000	1650000	2460000	2070000	2310000	3040000	4500000	3400000	--	--
pme0272	149.032	77	2.51	150.032	[M-H]-	Benzoylformic acid	Organic acids and derivatives	9090	10300	10900	8260	9460	7690	13200	7070	7910	6940	8870	5910	8050	8790	6430	C02137	ko00360
pme0274	132.095	69	0.85	131.095	[M+H]+	6-Aminocaproic acid	Organic acids and derivatives	6730000	9140000	8030000	8570000	6020000	8090000	6270000	9420000	8390000	8560000	7230000	7990000	4900000	7340000	7720000	C02378	ko01100
pme0275	115.047	97	1.91	116.047	[M-H]-	4-Oxopentanoate	Organic acids and derivatives	20500	34200	31600	36700	21000	27200	25800	18600	14400	17800	26700	24500	21600	27600	22900	--	--
pme0279	189.095	171	0.72	190.095	[M-H]-	2,6-Diaminooimelic acid	Amino acid and derivatives	16400	16300	14100	22400	12900	14500	25700	20300	30800	16800	19100	16800	20300	20100	23100	C00666	ko00300,ko01100,ko01110,ko01230
pme0281	165.027	121	2.95	166.027	[M-H]-	Terephthalic acid	Organic acids and derivatives	616000	733000	633000	575000	666000	580000	522000	492000	642000	531000	667000	561000	543000	676000	716000	C06337	ko01100
pme0282	165.027	77	2.97	166.027	[M-H]-	Phthalic acid	Organic acids and derivatives	171000	149000	113000	135000	164000	116000	110000	123000	143000	105000	117000	111000	132000	143000	131000	C01606	ko01100,ko02010
pme0285	146.085	87	0.83	145.085	[M+H]+	4-Guanidinobutyric acid	Organic acids and derivatives	2060000	2130000	2320000	1590000	1730000	1780000	821000	1410000	1300000	1210000	1520000	1260000	1540000	1530000	1360000	C01035	ko00330,ko01100
pme0286	131.079	85	3.54	132.079	[M-H]-	2-Hydroxyisocaproic acid	Organic acids and derivatives	852000	668000	677000	708000	645000	726000	564000	1240000	1370000	632000	1190000	799000	810000	906000	877000	--	--
pme0290	149.068	105	6.06	150.068	[M-H]-	4-Ethylbenzoic acid	Organic acids and derivatives	11800	9180	11200	9480	8920	11900	4150	5410	4480	6500	7980	7140	8970	8810	8260	--	--
pme0291	160.126	114	3.08	159.126	[M+H]+	Dl-2-Aminooctanoic acid	Organic acids and derivatives	7320000	2370000	2230000	2430000	2050000	3920000	1170000	1290000	1070000	2400000	3610000	3200000	2930000	3020000	2960000	--	--
pme0292	195.074	121	4.2	196.074	[M-H]-	(3,4-Dimethoxyphenyl) acetic acid	Organic acids and derivatives	62500	49800	55700	68000	60900	92000	65700	77100	92200	63100	88400	67700	67200	68400	71100	--	--
pme0295	146.074	86	1.59	145.074	[M+H]+	4-Acetamidobutyric acid	Organic acids and derivatives	766000	819000	781000	777000	859000	759000	374000	293000	314000	682000	573000	1000000	667000	609000	567000	--	--
pme0299	147.052	77.01	5.37	148.052	[M-H]-	trans-Cinnamate	Phenylpropanoids	143000	34700	55000	62900	112000	103000	101000	186000	296000	91300	199000	136000	131000	123000	129000	C00423	ko00130,ko00360,ko00940,ko01100,ko01110
pme0303	179.042	135	3.26	180.042	[M-H]-	Caffeate	Phenylpropanoids	3930000	3750000	3520000	4160000	4600000	4190000	3170000	3730000	3590000	4640000	6120000	4640000	4160000	4480000	4620000	C01197	ko00940,ko01100,ko01110
pme0305	193.058	134.01	4.02	194.058	[M-H]-	Ferulic acid	Phenylpropanoids	1530000	1260000	1190000	1440000	2320000	1850000	1750000	2430000	2660000	1820000	2810000	2450000	1990000	1890000	2040000	C01494	ko00940,ko01100,ko01110
pme0324	255.058	153	6.87	254.058	[M+H]+	Chrysin	Flavone	6900	7460	9190	8950	8050	8320	10700	8870	9350	10000	9240	10400	5610	7270	12900	C10028	ko00941
pme0332	577.164	269	3.99	578.164	[M-H]-	Apigenin 7-O-neohesperidoside (Rhoifolin)	Flavone	59300	113000	63900	61100	72500	77500	185000	109000	102000	155000	93400	169000	101000	112000	123000	C12627	ko00944
pme0355	255.058	137	4.85	254.058	[M+H]+	Daidzein	Isoflavone	9	9	9	9	9	9	16700	12400	14300	9	9	9	11400	6860	9140	C10208	ko00943,ko01110
pme0368	579.164	271.01	4	578.164	[M+H]+	Apigenin 7-rutinoside (Isorhoifolin)	Flavone	51000	85800	59400	65400	77600	71200	196000	124000	96700	140000	72000	109000	100000	93500	86500	--	--
pme0374	431.106	311	3.7	432.106	[M-H]-	Isovitexin	Flavone	73100	98600	114000	95000	86500	97300	84300	46100	75200	78700	88000	110000	79500	95100	81000	C01714	ko00944
pme0391	177.047	121	4.6	176.047	[M+H]+	4-Methylumbelliferone	Phenylpropanoids	20900	39800	60200	57600	34200	20100	22500	13900	17700	27800	24000	22600	41200	26400	15600	C03081	--
pme0397	173.053	93	0.86	174.053	[M-H]-	Shikimic acid	Organic acids and derivatives	40800	53400	40400	41500	48000	56900	9	9	9	46800	43100	27000	49200	44300	39000	C00493	ko00400,ko01100,ko01110,ko01230
pme0398	353.095	191.01	2.78	354.095	[M-H]-	Chlorogenic acid (3-O-Caffeoylquinic acid)	Organic acids and derivatives	119000	170000	90400	59500	62800	1260000	214000	21900	54100	169000	62800	499000	195000	215000	222000	C00852	ko00940,ko00941,ko00945,ko01110
pme0413	151.047	136	3.96	152.047	[M-H]-	Vanillin	Organic acids and derivatives	672000	756000	794000	724000	571000	594000	781000	642000	590000	682000	640000	586000	694000	680000	699000	C00755	ko00360,ko01100,ko01110
pme0419	167.063	107	3.8	166.063	[M+H]+	3-(4-Hydroxyphenyl)propionic acid	Phenylpropanoids	52700	31600	28100	33500	52500	39200	9	9	9	37000	27500	50300	84100	75400	72400	C01744	--
pme0421	275.084	169	5.49	274.084	[M+H]+	Phloretin	Flavanone	9	9	9	9	9	9	57500	25000	40400	9	9	9	13600	13000	13500	C00774	ko00941,ko01110
pme0423	195.058	117	4.02	194.058	[M+H]+	3-Hydroxy-4-methoxycinnamic acid	Phenylpropanoids	12000000	10200000	9310000	11600000	16400000	13800000	12700000	17100000	17500000	14100000	19900000	15400000	15100000	14200000	14000000	--	--
pme0424	133.058	103	5.99	132.058	[M+H]+	trans-cinnamaldehyde	Phenylpropanoids	20000	11400	11500	12500	9330	15700	8830	11400	6330	6310	10700	7100	9030	7630	17100	C00903	ko00940,ko01100,ko01110
pme0426	123.052	108	4.14	124.052	[M-H]-	4-Methylcatechol	Polyphenol	8160	8260	6990	4240	9230	13900	7440	13300	13300	6790	9660	8130	5690	4850	11100	C06730	ko01100
pme0429	239.084	193	5.14	238.084	[M+H]+	3,4,5-Trimethoxycinnamic acid	Phenylpropanoids	9	9	9	9	9	9	84200	37900	55400	9	9	9	43900	43100	40100	--	--
pme0433	577	287.01	3.87	576.127	[M+H]+	Procyanidin A2	Proanthocyanidins	9	9	9	9	9	9	35600	74500	34400	9	9	9	11600	15800	11800	C10237	--
pme0442	303	229	2.96	303.24	Protonated	Delphinidin	Anthocyanins	31000	28400	45200	27300	27900	15600	25200	30700	30700	29900	34300	22100	37100	24100	39700	C05908	ko00941,ko00942,ko01110
pme0443	493	331	2.77	493	Protonated	Malvidin 3-O-galactoside	Anthocyanins	11100	22000	17200	25100	22500	19300	16900	17100	16200	13400	18300	18600	15900	15800	13500	--	--
pme0444	493.2	331	2.84	493.2	Protonated	Malvidin 3-O-glucoside (Oenin)	Anthocyanins	22800	25000	24300	22200	27600	21400	27800	20600	18900	24300	22600	23100	29600	19800	26100	C12140	ko00942
pme0486	117.02	73	1.29	118.027	[M-H]-	Methylmalonic acid	Organic acids and derivatives	35500000	28400000	27100000	21300000	22600000	19400000	24600000	28600000	28900000	23200000	23900000	22200000	22700000	27400000	26600000	C02170	ko00240,ko00280,ko00640
pme0489	137	108	1.97	136	[M+H]+	N-Methylnicotinamide	Vitamins and derivatives	133000	124000	140000	100000	110000	86600	44700	42600	37300	90800	79000	103000	144000	128000	147000	--	--
pme0490	124	78	1.16	123	[M+H]+	Nicotinic acid	Vitamins and derivatives	108000	64200	56600	84600	71300	104000	102000	123000	282000	61900	107000	89400	118000	102000	123000	C00253	ko00760,ko00960,ko01100,ko01110
pme0491	138	94	1.45	139	[M-H]-	6-hydroxynicotinic acid	Vitamins and derivatives	327000	353000	271000	357000	189000	386000	93500	152000	156000	125000	217000	156000	236000	242000	244000	C01020	ko00760
pme0499	181	71	0.77	182.079	[M-H]-	D-Sorbitol	Alcohols	189000	157000	202000	212000	169000	161000	127000	168000	157000	111000	143000	136000	138000	144000	153000	C00794	ko00051,ko00052,ko01100,ko02010
pme0519	341	119	0.79	342.116	[M-H]-	D-(+)-Sucrose	Carbohydrates	1430000	1160000	1140000	2050000	1680000	1810000	1950000	1990000	2130000	1530000	2860000	2210000	1720000	2080000	1870000	--	--
pme0534	195.157	74.9	0.8	196.058	[M-H]-	Gluconic acid	Others	1820000	1710000	1640000	1510000	1890000	1600000	2000000	2430000	2740000	1630000	1820000	1840000	1820000	1700000	1710000	C00257	ko00030,ko01100,ko01110,ko01200
pme0543	160.05	115.995	4.2	161.048	[M-H]-	Indole-5-carboxylic acid	Indole derivatives	50000	52000	41300	46800	37000	51500	22600	30200	22800	33400	44600	46500	38300	50800	44900	--	--
pme1002	138.084	103	1.21	137.084	[M+H]+	L-Tyramine	Amino acid and derivatives	25500000	15500000	15300000	14800000	16900000	17100000	37800000	23900000	32000000	13800000	19200000	13900000	19000000	20800000	21600000	C00483	ko00350,ko00950,ko01110
pme1008	216.035	170	1.83	215.035	[M+H]+	3-Chloro-L-tyrosine	Amino acid and derivatives	50100	52200	48100	40700	45900	41200	26400	36400	31600	45400	31900	38300	39500	36800	41100	--	--
pme1011	121	104	1.36	120.069	[M+H]+	Benzamidine	Others	16400	10800	8050	9430	7960	11600	14900	7240	11900	7790	6950	13500	8340	12900	9150	C01784	--
pme1014	445.3	341.3	10.75	444.303	[M+H]+	Menaquinone (K2)	Vitamins and derivatives	584000	527000	767000	743000	331000	454000	224000	173000	631000	633000	248000	650000	6040000	3890000	2320000	C00828	ko00130,ko01100,ko01110
pme1018	613.152	484	1.18	612.152	[M+H]+	Glutathione oxidized	Amino acid and derivatives	616000	698000	592000	709000	712000	1040000	641000	900000	738000	1390000	1160000	1200000	756000	792000	798000	C00127	ko00480
pme1063	243.1	110	1.21	244.07	[M-H]-	Uridine	Nucleotide and derivates	3980000	1590000	1010000	1040000	1890000	1890000	1940000	1850000	1240000	1220000	3630000	1890000	1830000	1560000	2350000	C00299	ko00240,ko01100
pme1097	134.1	107	1.16	135.055	[M-H]-	Adenine	Nucleotide and derivates	92800	79300	51900	56300	98400	88100	73100	120000	89400	70000	120000	99500	72400	79800	72200	C00147	ko00230,ko00908,ko01100
pme1109	152	135	1.16	151.049	[M+H]+	Guanine	Nucleotide and derivates	172000	216000	253000	218000	128000	98900	90400	110000	80500	106000	120000	160000	147000	167000	153000	C00242	ko00230,ko01100
pme1119	269.1	137	0.89	268.081	[M+H]+	Inosine	Nucleotide and derivates	2930000	4030000	3290000	4410000	5720000	5740000	4800000	2180000	5100000	4640000	5650000	6100000	3230000	5370000	5010000	C00294	ko00230,ko01100
pme1175	282.092	150	1.48	283.092	[M-H]-	Guanosine	Nucleotide and derivates	10400000	10400000	8140000	8720000	15200000	11100000	6950000	8880000	7700000	7390000	10700000	9830000	9110000	9890000	9800000	C00387	ko00230,ko01100
pme1184	268.097	152	1.63	267.097	[M+H]+	Deoxyguanosine	Nucleotide and derivates	1610000	1110000	1200000	1150000	1050000	1020000	537000	769000	608000	781000	819000	616000	968000	971000	904000	C00330	ko00230,ko01100
pme1194	228	112	1.16	227.091	[M+H]+	Deoxycytidine	Nucleotide and derivates	115000	94700	109000	123000	116000	77400	88900	129000	109000	128000	107000	117000	111000	115000	103000	C00881	ko00240
pme1210	150	61	1.16	149.051	[M+H]+	L-Methionine	Amino acid and derivatives	1230000	1080000	1210000	1340000	1370000	1530000	485000	738000	742000	1100000	1060000	887000	1070000	1100000	1180000	C00073	ko00270,ko00966,ko00970,ko01100,ko01110,ko01210,ko01230
pme1218	124.03	106	1.2	123.032	[M+H]+	2-Picolinic acid	Organic acids and derivatives	18700	31600	26400	19300	11200	23600	22500	19100	14400	19700	10600	12200	24600	25500	19000	C10164	ko00380,ko01100
pme1228	221.1	204	1.6	220.085	[M+H]+	5-Hydroxy-L-tryptophan	Amino acid and derivatives	2180000	1640000	1840000	2070000	1980000	2260000	1080000	1580000	1620000	2080000	1980000	2080000	1920000	1850000	1770000	C00643	ko00380,ko01100
pme1242	322.4	130	1.24	321.1	[M+H]+	S-(methyl)glutathione	Amino acid and derivatives	474000	46900	96200	559000	344000	192000	126000	52000	112000	254000	153000	258000	228000	255000	217000	C11347	--
pme1286	385	250	1.4	384.122	[M+H]+	S-(5'-Adenosy)-L-homocysteine	Amino acid and derivatives	3200000	1500000	1590000	2630000	3550000	2890000	3080000	3650000	3650000	2860000	3460000	3020000	3160000	3390000	3050000	C00021	ko00270,ko01100,ko01230
pme1292	167.1	123	2.17	168.042	[M-H]-	Homogentisic acid	Organic acids and derivatives	58300	107000	78800	108000	88900	79600	108000	144000	74700	132000	133000	71100	75400	120000	144000	C00544	ko00130,ko00350,ko01100
pme1294	283	151	1.7	284.076	[M-H]-	Xanthosine	Nucleotide and derivates	4490000	3650000	4300000	3680000	3560000	3120000	2550000	5780000	5520000	2660000	3520000	2410000	4150000	3420000	4210000	C01762	ko00230,ko00232,ko01100,ko01110
pme1303	248	79	1.17	249.04	[M-H]-	Pyridoxine 5'-phosphate	Vitamins and derivatives	242000	119000	42200	80000	97700	223000	39900	24000	25200	90800	93000	116000	55900	76600	106000	C00627	ko00750,ko01100
pme1313	237.1	192	1.97	236.08	[M+H]+	N'-Formylkynurenine	Amino acid and derivatives	257000	225000	201000	361000	284000	264000	374000	439000	454000	468000	403000	355000	351000	324000	322000	C02700	ko00380,ko01100
pme1363	662.11	540.1	1.16	663.109	[M-H]-	Nicotinic acid adenine dinucleotide	Nucleotide and derivates	955000	898000	803000	869000	809000	908000	922000	650000	645000	846000	1100000	1060000	826000	762000	916000	C00003	ko00190,ko00730,ko00760,ko01100
pme1368	128	82	1.15	129.079	[M-H]-	L-Pipecolic acid	Amino acid and derivatives	119000	75200	41800	52800	62300	103000	33900	49200	45900	80100	77800	69000	65700	98000	77700	C00408	ko00310,ko00960,ko01100,ko01110
pme1373	306	110	1.15	307.057	[M-H]-	2'-Deoxycytidine-5'-monophosphate	Nucleotide and derivates	301000	328000	297000	204000	287000	256000	234000	319000	228000	260000	239000	287000	575000	435000	372000	C00239	ko00240,ko01100
pme1378	282.1	149.6	2.39	281.112	[M+H]+	1-Methyladenosine	Nucleotide and derivates	399000	393000	388000	339000	783000	330000	217000	355000	376000	233000	280000	223000	384000	382000	369000	C02494	--
pme1399	355.15	178.5	8.32	354.147	[M+H]+	Xanthohumol	Flavanone	27700	36800	36900	31600	37800	31100	15000	14600	18300	22000	25200	24700	30500	19400	26300	C16417	ko00941
pme1417	161.1	144	2.73	160.1	[M+H]+	L-Tryptamine	Alkaloids	1660000	1570000	1160000	1830000	1140000	1500000	481000	563000	418000	1080000	980000	1000000	1190000	1160000	1200000	C00398	ko00380,ko00901,ko01100,ko01110
pme1419	164	104	1.78	163	[M+H]+	L-Methionine methyl ester	Amino acid and derivatives	1380000	1140000	1300000	1440000	1220000	1650000	1100000	973000	940000	1470000	1320000	1320000	1370000	1450000	1420000	--	--
pme1436	163.047	119	3.84	164.047	[M-H]-	p-Coumaric acid	Phenylpropanoids	18000000	10800000	9450000	12400000	16200000	14200000	21800000	23800000	22200000	13300000	18400000	16800000	16100000	17100000	16900000	C00811	ko00130,ko00350,ko00360,ko00940,ko00950,ko01100,ko01110
pme1453	233	159	4.47	232.121	[M+H]+	Melatonin	Alkaloids	12500	17200	14400	16600	9810	7690	6820	7920	7040	8100	11900	16200	8830	16900	9500	C01598	ko00380,ko01100
pme1472	169.042	65	3.31	168.042	[M+H]+	Vanillic acid	Phenylpropanoids	103000	103000	90500	83400	66900	111000	64500	64700	55000	69600	87200	77100	93100	86000	87900	C06672	--
pme1474	298	136	2.86	297.09	[M+H]+	5'-Deoxy-5'-(methylthio)adenosine	Nucleotide and derivates	2940000	1980000	2000000	2040000	1510000	1890000	1410000	1840000	1280000	1340000	1590000	1320000	1890000	1820000	1880000	C00170	ko00270,ko00908,ko01100
pme1502	315.079	300	7.32	314.079	[M+H]+	Kumatakenin	Flavonol	26500	29500	32600	25500	49100	39300	24500	22400	28100	33200	31400	29300	34900	35900	33600	--	--
pme1506	433.106	287	4.87	432.106	[M+H]+	Kaempferol 7-O-rhamnoside	Flavonol	16800	18000	20400	17200	21700	19500	7490	8510	10200	15800	15900	12700	13600	17900	16500	--	--
pme1544	285.069	270	6.91	284.069	[M+H]+	Acacetin	Flavone	4830	6950	4770	3580	4900	5080	4620	4120	4590	5290	6560	7480	6170	5300	5500	C01470	ko00944
pme1600	303.079	167	6.22	302.079	[M+H]+	7-O-Methyleriodictyol	Flavanone	7560	3130	5240	6330	8330	9080	9140	7820	7820	4910	4600	6510	7890	5960	5640	--	--
pme1601	417.111	271	4.86	416.111	[M+H]+	Apigenin 4-O-rhamnoside	Flavone	41900	77500	52400	47900	71500	67500	90900	92800	88300	127000	67100	88900	83500	74700	83100	--	--
pme1611	433.121	313	3.72	434.121	[M-H]-	Isohemiphloin	Flavone	43400	44300	67200	47100	64900	60900	87400	121000	88700	64500	55400	66300	51000	60400	51500	--	--
pme1637	179.079	146	3.83	180.079	[M-H]-	Coniferyl alcohol	Phenylpropanoids	114000	150000	141000	131000	68900	93800	67400	56000	50600	74900	74400	61900	82600	101000	83200	C00590	ko00940,ko00999,ko01100,ko01110
pme1640	371.1	267	11.69	370.105	[M+H]+	sesamolin	Phenylpropanoids	2960000	3130000	3870000	3500000	2650000	2890000	1300000	623000	2490000	2020000	1460000	2860000	45900000	30500000	17500000	--	--
pme1646	357.142	151	5.33	358.142	[M-H]-	Pinoresinol	Phenylpropanoids	401000	302000	345000	520000	567000	624000	254000	372000	261000	549000	671000	605000	449000	459000	476000	--	--
pme1665	593.16	311	3.29	594.159	[M-H]-	Isovitexin 7-O-glucoside (Saponarin)	Flavonoid	4740	9020	12000	7630	9820	8950	11500	8180	10100	9500	12500	13700	9800	8080	11100	C08064	--
pme1675	210.1	78.9	1.67	211.11	[M-H]-	Creatine Phosphate	Organic acids and derivatives	7610	7470	5740	8740	4650	5870	4100	4950	3910	4650	8020	6090	5210	5080	3030	C02305	ko00330,ko01100
pme1683	477.2	258	2.23	476.168	[M+H]+	D-Pantothenic dcid	Organic acids and derivatives	44200	68800	46300	66100	50200	54800	26700	34800	31100	48800	33500	42400	45200	52900	44600	C12276	--
pme1684	179.05	133	0.86	178.048	[M+H]+	D-(+)-Glucono-1,5-lactone	Carbohydrates	441000	673000	1970000	1430000	731000	577000	955000	1120000	1390000	863000	382000	481000	742000	749000	699000	C00198	ko00030,ko01100,ko01110,ko01200
pme1691	147.12	87.2	0.8	146.118	[M+H]+	Acetylcholine	Alkaloids	89000	96700	71400	66200	65800	61500	37600	59700	74800	36000	55700	78100	55200	46400	46400	C08201	--
pme1695	223.069	193	4	224.069	[M-H]-	Sinapic acid	Phenylpropanoids	632000	124000	82600	115000	167000	159000	862000	646000	1030000	30100	350000	198000	378000	367000	392000	C00482	ko00940,ko01100,ko01110
pme1709	138.05	78	3.7	137.048	[M+H]+	Nicotinic Acid Methyl Ester (Methyl Nicotinate)	Vitamins and derivatives	797000	428000	433000	687000	631000	770000	874000	1160000	889000	661000	914000	753000	739000	756000	763000	--	--
pme1711	117.1	59	2.03	118.063	[M-H]-	3-Hydroxy-3-methyl butyric acid	Organic acids and derivatives	1550000	1620000	1360000	1620000	1450000	1590000	949000	1200000	966000	1000000	1490000	1510000	1380000	1360000	1360000	--	--
pme1715	277	259	0.77	276.132	[M+H]+	L-Saccharopine	Amino acid and derivatives	408000	844000	663000	688000	491000	382000	824000	721000	623000	693000	521000	585000	556000	607000	652000	C00449	ko00300,ko00310,ko01100,ko01110,ko01230
pme1730	117	59	0.86	118.027	[M-H]-	D-Erythronolactone	Organic acids and derivatives	267000	233000	172000	181000	309000	308000	267000	236000	195000	304000	424000	355000	187000	135000	163000	--	--
pme1777	611	287	2.08	611	Protonated	Cyanidin 3,5-O-diglucoside (Cyanin)	Anthocyanins	3970000	4620000	3600000	3570000	2080000	2930000	3530000	1720000	1800000	2420000	2750000	2370000	3300000	3830000	2150000	C08639	ko00942
pme1816	353	191	2.47	354.095	[M-H]-	Neochlorogenic acid (5-O-Caffeoylquinic acid)	Organic acids and derivatives	13200	29000	25900	15500	6640	118000	28700	14400	7510	12800	13500	129000	31800	34100	41800	C17147	--
pme1820	151	106.9	3.18	152.047	[M-H]-	p–Hydroxyphenyl acetic acid	Organic acids and derivatives	72800	38400	28600	33900	97800	92200	61700	88500	70400	79800	62300	79800	50200	46800	59800	C00642	ko00350,ko00360
pme1824	153.1	109	2.5	154.027	[M-H]-	Protocatechuic acid	Polyphenol	47500	82900	36800	42400	36000	40100	50700	38000	46200	40100	63400	29600	53600	38900	34000	C00230	ko00400,ko01100,ko01110
pme1828	118.1	59	0.78	117.079	[M+H]+	Betaine	Alkaloids	8890000	10100000	11000000	10100000	9270000	9160000	4260000	3440000	3860000	6370000	7300000	6300000	6970000	7330000	6840000	C00719	ko00260,ko01100,ko02010
pme1832	119.03	101	1.36	118.027	[M+H]+	Succinic acid	Organic acids and derivatives	1790000	1490000	1370000	938000	1080000	846000	1250000	1290000	1430000	1050000	1270000	822000	995000	1010000	1090000	C00042	ko00020,ko00190,ko00250,ko00350,ko00360,ko00620,ko00630,ko00640,ko00650,ko00760,ko00920,ko01100,ko01110,ko01200
pme1841	103	86	0.59	102.116	[M+H]+	1,5-Diaminopentane	Phenolamides	544000	373000	349000	399000	330000	322000	306000	524000	413000	483000	508000	506000	413000	424000	412000	C01672	ko00310,ko00480,ko00960,ko01100,ko01110
pme1846	179	71	0.76	180.063	[M-H]-	D(+)-Glucose	Carbohydrates	5400000	4980000	7290000	4680000	5520000	4880000	3170000	5030000	4910000	3170000	3650000	3270000	4430000	4760000	4230000	C00031	ko00010,ko00030,ko00052,ko00500,ko00520,ko00901,ko01100,ko01110,ko02010,ko04933
pme1851	130.07	88	0.77	131.07	[M-H]-	Creatine	Organic acids and derivatives	813000	650000	524000	360000	559000	520000	296000	397000	263000	301000	501000	426000	546000	366000	457000	C00300	ko00260,ko00330,ko01100
pme1949	375	255	3.2	376.138	[M-H]-	Riboflavin	Vitamins and derivatives	74700	54100	55700	47100	120000	63600	32700	70700	40700	42900	67000	59400	60100	60100	58300	C00255	ko00740,ko01100,ko01110
pme1977	173.1	111	3.81	174.089	[M-H]-	Suberic acid	Organic acids and derivatives	886000	575000	634000	668000	885000	827000	551000	471000	407000	461000	450000	508000	609000	577000	619000	C08278	--
pme1988	90.048	44	0.74	89.048	[M+H]+	L-Alanine	Amino acid and derivatives	407000	300000	247000	319000	295000	301000	186000	175000	291000	266000	282000	286000	295000	305000	288000	C00041	ko00250,ko00270,ko00430,ko00450,ko00710,ko00970,ko01100,ko01200,ko01230,ko01502,ko02010,ko04122
pme2009	149	87	1.22	150.016	[M-H]-	L-(+)-Tartaric acid	Organic acids and derivatives	137000	224000	46600	201000	124000	165000	175000	47700	169000	127000	123000	182000	148000	171000	168000	--	--
pme2019	149	59	0.79	150.053	[M-H]-	DL-Arabinose	Carbohydrates	512000	736000	800000	603000	601000	526000	305000	367000	544000	386000	454000	327000	399000	475000	475000	--	--
pme2024	177	160	1.63	176.095	[M+H]+	serotonin	Alkaloids	366000	383000	433000	344000	310000	381000	224000	289000	348000	255000	330000	286000	344000	350000	326000	C00780	ko00380,ko01100
pme2033	133	71	1.07	134.022	[M-H]-	L(-)-Malic acid	Organic acids and derivatives	2090000	2300000	2950000	2430000	2550000	2430000	2120000	2220000	1810000	2620000	1800000	2410000	2060000	2430000	2100000	C00497	ko00650
pme2036	191	85	0.82	192.063	[M-H]-	Quinic acid	Organic acids and derivatives	35700000	29900000	23600000	26100000	28200000	32200000	39300000	31100000	30500000	31100000	31200000	35500000	30000000	32000000	28200000	C00296	ko00400
pme2046	170	96	0.65	169.181	[M+H]+	3-N-Methyl-L-histidine	Amino acid and derivatives	171000	164000	123000	161000	172000	180000	95000	97000	112000	136000	154000	134000	165000	159000	168000	--	--
pme2049	103	57	1.62	104.047	[M-H]-	2-Hydroxybutanoic acid	Organic acids and derivatives	146000	92300	125000	96100	127000	140000	86200	105000	65700	82900	140000	108000	106000	83300	89700	C05984	ko00640
pme2050	191	111	0.82	192.027	[M-H]-	Citric acid	Organic acids and derivatives	11400000	11100000	7140000	7820000	8630000	8860000	9780000	7320000	7600000	7750000	8670000	9100000	9600000	9790000	9410000	C00158	ko00020,ko00250,ko00630,ko01100,ko01110,ko01200,ko01210,ko01230
pme2108	163	104	0.72	162.113	[M+H]+	L-Carnitine	Alkaloids	28000	35500	45300	46800	43000	49700	50700	36000	61600	49300	51000	43800	44400	43200	49700	C00318	--
pme2122	112.08	95	0.59	111.08	[M+H]+	Histamine	Amino acid and derivatives	35000	19300	23800	33300	23700	31100	16200	12300	13700	20500	24400	28900	18800	30000	28700	C00388	ko00340,ko01100,ko01110
pme2129	131.08	85	3.53	132.079	[M-H]-	(S)-(-)-2-Hydroxyisocaproic acid	Organic acids and derivatives	1430000	928000	1130000	1370000	1380000	1280000	1040000	2020000	2110000	1080000	1590000	1000000	1540000	1300000	1370000	--	--
pme2134	121	59	0.78	122.058	[M-H]-	DL-threitol	Alcohols	994000	925000	684000	731000	725000	900000	1170000	876000	954000	1050000	1190000	901000	639000	996000	915000	--	--
pme2142	173.1	84	1.16	174.1	[M-H]-	L-Theanine	Amino acid and derivatives	490000	169000	61200	87900	180000	259000	94800	115000	144000	71600	297000	281000	232000	190000	156000	C01047	--
pme2155	181	138	2.3	180	[M+H]+	Theobromine	Alkaloids	57400	52000	47900	57900	66000	64000	38000	32000	27000	68900	78200	79200	138000	120000	122000	C07480	ko00232,ko01100,ko01110
pme2165	155	111	1.16	156.017	[M-H]-	Orotic acid	Vitamins and derivatives	128000	116000	121000	106000	346000	110000	139000	106000	153000	197000	140000	127000	77000	151000	208000	C00295	ko00240,ko01100
pme2169	115	71	1.17	116.011	[M-H]-	Fumaric acid	Organic acids and derivatives	863000	771000	603000	957000	269000	357000	232000	133000	819000	426000	452000	394000	420000	428000	526000	C00122	ko00020,ko00190,ko00220,ko00250,ko00350,ko00360,ko00620,ko00650,ko00760,ko01100,ko01110,ko01200
pme2181	513.2	453	7	514.22	[M-H]-	Nomilin	Terpene	33800	36300	35400	39000	34100	37100	26900	23200	25500	39200	35300	32500	30600	33000	25600	C08773	--
pme2237	181.08	101	0.76	182.079	[M-H]-	Dulcitol	Alcohols	162000	131000	169000	169000	128000	121000	106000	116000	119000	80800	102000	107000	114000	120000	102000	C01697	ko00052,ko01100
pme2241	129	85	1.62	130.027	[M-H]-	Citraconic acid	Organic acids and derivatives	881000	1200000	926000	1030000	455000	412000	564000	315000	135000	567000	447000	590000	690000	664000	540000	C02226	ko00290,ko00660,ko01100,ko01210
pme2242	188.08	59	5.24	189.079	[M-H]-	3-Indolepropionic acid	Indole derivatives	680000	544000	609000	483000	286000	764000	340000	228000	235000	341000	460000	465000	470000	465000	477000	--	--
pme2247	303	285	6.83	302.006	[M+H]+	Ellagic acid	Polyphenol	226000	307000	291000	290000	250000	266000	204000	238000	208000	230000	210000	224000	263000	257000	226000	C10788	--
pme2256	151.146	71	0.78	152.069	[M-H]-	D-Arabitol	Alcohols	16300	15500	14100	17600	9900	19000	8290	15300	9570	12500	11700	11500	17200	15300	12500	C01904	ko00040,ko01100
pme2266	245.09	227	3.32	244.088	[M+H]+	Biotin	Vitamins and derivatives	592000	520000	601000	574000	541000	601000	295000	422000	359000	384000	353000	372000	534000	478000	505000	C00120	ko00780,ko01100,ko02010
pme2268	138	94.01	0.79	137.048	[M+H]+	Trigonelline	Alkaloids	6500000	9450000	5430000	4980000	5140000	6750000	2860000	3740000	3210000	3540000	5420000	3550000	3850000	5300000	4220000	C01004	ko00760
pme2277	152.04	108	1.38	153.043	[M-H]-	3-Aminosalicylic acid	Organic acids and derivatives	57000	28100	31800	33600	16300	22800	17700	18700	10500	20900	27500	25300	26000	32300	32600	--	--
pme2278	362	211	1.2	363.058	[M-H]-	Guanosine monophosphate	Nucleotide and derivates	314000	62200	56000	69700	135000	202000	20500	41800	26500	56900	200000	107000	73800	104000	110000	--	--
pme2287	423	302	1.27	425.045	[M-2H]-	Thiamine pyrophosphate	Vitamins and derivatives	20400	18700	13000	14500	5810	18500	5850	8930	6390	14300	21400	12700	16000	12900	21200	C00068	ko00010,ko00020,ko00280,ko00620,ko00640,ko00730,ko01100
pme2292	89	72	0.58	88.1	[M+H]+	Putrescine	Phenolamides	39500000	43500000	52300000	50000000	45000000	54900000	71200000	74900000	87700000	60200000	67600000	70500000	60800000	59800000	56900000	C00134	ko00330,ko00480,ko00960,ko01100,ko01110,ko02010
pme2296	369.13	285	7.38	368.126	[M+H]+	Curcumin	Polyphenol	9770	9370	10300	10600	10900	13300	7730	9510	8010	9070	11000	10900	11300	9810	9700	C10443	ko00945,ko01110
pme2344	231.152	149	6.11	230.152	[M+H]+	Dodecanedioic aicd	Organic acids and derivatives	17500	30000	21400	21400	36900	13800	26500	35700	28800	28600	33000	36500	31700	31000	33200	--	--
pme2362	151	107	2.9	152.047	[M-H]-	Mandelic acid	Organic acids and derivatives	21900	40800	17300	22000	48500	20900	46500	34100	55500	49700	31200	92600	20300	16600	14100	C01984	--
pme2367	109	81	3.32	108.021	[M+H]+	Quinone	Quinones	111000	70700	52900	90300	81400	50000	57700	105000	107000	87000	119000	80200	44700	77500	120000	C00472	--
pme2433	106	88	0.67	105.079	[M+H]+	Diethanolamine	Others	90600	79900	71100	90900	91900	106000	94300	125000	136000	107000	114000	116000	117000	104000	104000	C06772	ko00564
pme2527	133	116	0.64	132.16	[M+H]+	L(+)-Ornithine	Amino acid and derivatives	1200000	491000	928000	813000	624000	1170000	383000	627000	547000	844000	1020000	887000	855000	784000	826000	C00077	ko00220,ko00330,ko00472,ko00480,ko00999,ko01100,ko01110,ko01210,ko01230,ko02010
pme2529	163.2	101	0.83	164.069	[M-H]-	1,5-Anhydro-D-glucitol	Alcohols	282000	178000	155000	163000	167000	153000	260000	217000	206000	123000	334000	314000	263000	172000	210000	C07326	--
pme2541	103.047	57	1.55	104.047	[M-H]-	α-Hydroxyisobutyric acid	Organic acids and derivatives	634000	224000	343000	376000	549000	544000	334000	402000	392000	407000	622000	504000	428000	468000	445000	--	--
pme2555	346	134	1.17	347.063	[M-H]-	Adenosine 5'-monophosphate	Nucleotide and derivates	317000	137000	202000	203000	67300	411000	104000	53200	84600	185000	320000	180000	150000	167000	181000	C00020	ko00230,ko00908,ko01100,ko01110
pme2569	219	202	0.85	218.09	[M+H]+	(5-L-Glutamyl)-L-amino acid	Amino acid and derivatives	91800	91500	77800	80700	57800	117000	78200	117000	74600	64100	122000	98500	103000	115000	88500	C03740	ko00480,ko01100
pme2589	159.1	87	1.2	160.037	[M-H]-	Oxoadipic acid	Organic acids and derivatives	209000	616000	985000	689000	250000	344000	486000	470000	381000	288000	232000	129000	562000	485000	550000	C00322	ko00300,ko00310,ko00380,ko01100,ko01210,ko01230
pme2594	182.05	138	1.64	183.053	[M-H]-	4-Pyridoxic acid	Alkaloids	156000	103000	137000	116000	127000	129000	122000	126000	122000	98600	106000	89600	119000	102000	115000	C00847	ko00750,ko01100
pme2601	89	59	1.13	90.032	[M-H]-	3-Hydroxypropanoic acid	Organic acids and derivatives	20700	25300	12500	23400	24900	31600	21700	19000	25200	27300	27900	29400	13900	19800	23300	C01013	ko00240,ko00410,ko00640,ko01100,ko01200
pme2602	184.1	97	1.23	185.009	[M-H]-	O-Phospho-L-serine	Amino acid and derivatives	57900	14300	12500	35600	48100	44900	15500	25500	19500	18600	37100	28100	39700	24600	31200	C01005	ko00260,ko00270,ko00970,ko01100,ko01200,ko01230
pme2607	192.06	146	3.07	191.058	[M+H]+	5-Hydroxyindole-3-acetic acid	Indole derivatives	99300	71200	69800	135000	144000	85600	138000	177000	190000	90300	94800	124000	108000	104000	128000	C05635	ko00380,ko01100
pme2617	166	102	0.77	165.046	[M+H]+	Methionine sulfoxide	Amino acid and derivatives	8270000	7680000	7690000	8540000	8480000	6500000	7860000	7430000	7190000	7940000	8010000	8170000	7760000	7690000	7540000	--	--
pme2634	118	72	0.84	117.079	[M+H]+	Dl-Norvaline	Amino acid and derivatives	20100000	17500000	13200000	18200000	16300000	18900000	12700000	14900000	13300000	16500000	17600000	15900000	17800000	16100000	16100000	C01826	--
pme2651	742.1	620.1	1.22	743.075	[M-H]-	NADP	Nucleotide and derivates	534000	432000	387000	445000	373000	495000	296000	276000	281000	505000	533000	487000	415000	417000	457000	C00006	ko00195,ko00480,ko00760,ko01100
pme2670	121.04	92	3.68	122.037	[M-H]-	4-Hydroxybenzaldehyde	Organic acids and derivatives	826000	865000	747000	754000	588000	576000	533000	436000	430000	593000	578000	561000	662000	629000	646000	C00633	ko01100
pme2693	131	114	0.75	130.111	[M+H]+	N-Acetylputrescine	Phenolamides	486000	607000	689000	433000	374000	354000	461000	631000	556000	329000	359000	428000	464000	428000	469000	C02714	ko00330,ko01100
pme2698	313.4	166	3.52	312.147	[M+H]+	Phe-Phe	Amino acid and derivatives	75500	98700	88400	103000	139000	98800	147000	181000	98400	114000	123000	143000	127000	130000	121000	--	--
pme2709	117.063	71	2.35	118.063	[M-H]-	2-Hydroxy-2-methyl butyric acid	Organic acids and derivatives	47100	46200	38800	21000	32000	36900	20500	37700	35900	33200	29100	19700	31700	35300	31800	--	--
pme2723	146.1	91	4.49	145.053	[M+H]+	Indole-3-carboxaldehyde	Indole derivatives	475000	472000	471000	547000	387000	461000	368000	544000	442000	464000	408000	369000	457000	467000	480000	C08493	--
pme2735	399.2	250	0.7	398.137	[M+H]+	S-(5'-Adenosyl)-L-methionine	Amino acid and derivatives	6600000	5690000	5570000	8260000	5860000	6340000	3370000	3220000	2890000	4070000	2720000	5220000	2980000	4680000	4490000	C00019	ko00261,ko00270,ko00330,ko00908,ko01100,ko01110,ko01230,ko04122
pme2746	784.2	437	2.83	785.157	[M-H]-	Flavin adenine dinucleotide (FAD)	Nucleotide and derivates	3670000	2790000	2990000	2230000	3060000	3430000	1930000	1680000	1570000	2370000	2920000	2430000	2830000	2980000	2550000	C00016	ko00740,ko01100,ko01110
pme2755	222	144	0.8	221.09	[M+H]+	N-Acetyl-D-glucosamine	Carbohydrates	335000	342000	279000	318000	283000	363000	364000	317000	373000	326000	369000	330000	294000	278000	348000	C00140	ko00520,ko01100,ko02010
pme2758	162	144	0.81	163.129	[M-H]-	4-Hydroxy-L-glutamic acid	Amino acid and derivatives	55700	38300	37800	29700	32000	38900	33600	32200	36400	29100	32000	31500	41100	38400	36000	C03079	--
pme2761	161	73	1.24	162.016	[M-H]-	4-Hydroxy-2-oxoglutaric acid	Organic acids and derivatives	1740000	806000	1020000	1110000	1310000	1570000	1010000	1530000	1310000	1410000	1650000	1360000	1310000	1310000	1340000	C01127	ko00630
pme2776	253.1	137	1.63	252.086	[M+H]+	2'-Deoxyinosine	Nucleotide and derivates	844000	541000	583000	732000	772000	753000	402000	464000	477000	519000	638000	622000	601000	652000	656000	C05512	ko00230,ko01100
pme2786	219	160	3.17	218.106	[M+H]+	N-Acetyl-5-hydroxytryptamine	Alkaloids	3010000	2400000	2180000	2680000	3010000	3180000	2840000	3880000	3160000	2840000	3300000	3390000	3380000	3140000	3070000	C00978	ko00380,ko01100
pme2819	287.2	269.3	11.38	286.23	[M+H]+	All-trans-13,14-dihydroretinol	Vitamins and derivatives	13000	6380	8570	8360	13500	8430	8220	10700	10100	7710	6990	7680	16600	10700	8700	--	--
pme2827	239	223	6.71	240.245	[M-H]-	Palmitaldehyde	Lipids	29200000	29200000	30800000	29700000	29200000	30300000	32300000	29600000	31500000	28700000	29800000	31100000	43300000	39500000	39500000	C00517	ko00071
pme2828	140	99	0.58	139.027	[M+H]+	4-Nitrophenol	Others	5480000	11400000	10100000	15100000	9390000	4750000	17800000	12200000	9480000	15600000	6040000	7480000	9100000	11200000	12100000	C00870	--
pme2830	140	79	0.75	141.019	[M-H]-	O-Phosphorylethanolamine	Others	8670	4490	3860	2900	2250	7070	4810	4820	6100	3530	5460	4180	9300	3210	6100	--	--
pme2865	156.1	73.3	2.77	157.074	[M-H]-	3-Methylcrotonyl glycine	Amino acid and derivatives	64500	54000	31800	43400	37200	59000	15400	18500	17300	36800	41900	42900	38400	45900	36500	C20828	--
pme2887	168.037	126	0.78	167.037	[M+H]+	Guanidinoethyl sulfonate	Organic acids and derivatives	73600	61800	40000	64700	71100	73700	62800	54100	43500	72200	59800	62100	58300	69100	69900	--	--
pme2890	269	136	0.8	268.055	[M+H]+	L-Homocystine	Amino acid and derivatives	913000	1290000	968000	1400000	1960000	1870000	1450000	790000	1530000	1610000	1550000	1810000	1110000	1560000	1640000	C01817	ko00270
pme2903	137.03	93	3.06	138.032	[M-H]-	4-Hydroxybenzoic acid	Organic acids and derivatives	4900000	3540000	3330000	3580000	3770000	4590000	1850000	2430000	1670000	3110000	3250000	3700000	3200000	3240000	3310000	C00156	ko00130,ko00360,ko00790,ko01100,ko01110
pme2909	358	97	1.29	397.46	[M-K]-	(-)-Sinigrin hydrate	Others	10000	17600	24900	12800	23800	22200	6140	9480	7830	14700	11000	17700	11700	23300	10300	--	--
pme2914	161	99	1.4	162.053	[M-H]-	3-Hydroxy-3-methylpentane-1,5-dioic acid	Amino acid and derivatives	716000	684000	645000	728000	639000	762000	467000	504000	546000	517000	579000	670000	662000	646000	472000	C03761	--
pme2950	611.19	303	4.12	610.19	[M+H]+	Hesperetin 7-rutinoside (Hesperidin)	Flavanone	27900	51400	37100	41800	55900	31000	13800	45900	34400	12000	26000	53300	39200	29700	35700	C09755	--
pme2963	287.06	259	4.56	288.063	[M-H]-	Aromadedrin (Dihydrokaempferol)	Flavonol	1100000	860000	960000	997000	1870000	1690000	1390000	1970000	1700000	1360000	2220000	1910000	1320000	1370000	1400000	C00974	ko00941,ko01100,ko01110
pme2982	257.1	153	6.98	256.074	[M+H]+	Pinocembrin (Dihydrochrysin)	Flavanone	10100	9	9	9	9	9	42200	25100	36100	9	9	9	11300	14000	11200	C09827	ko00941
pme2987	147.1	119	5.7	148.052	[M-H]-	3,4-Dihydrocoumarin	Phenylpropanoids	39200	9580	15900	16900	29100	26100	27200	49100	76500	27300	54900	32700	34700	38800	35900	C02274	--
pme3005	74.05	46.2	1.41	73.053	[M+H]+	N,N-Dimethylformamide	Organic acids and derivatives	25900	18600	29200	28000	23400	14200	32900	56700	35300	20100	40800	38000	58400	21500	40300	C03134	--
pme3007	403	159	0.76	404.161	[M-H]-	Uridine 5’-diphosphate	Nucleotide and derivates	477000	245000	272000	230000	177000	499000	156000	162000	222000	245000	354000	247000	277000	283000	278000	C00015	ko00240,ko00908,ko01100
pme3009	175	99	0.58	174.016	[M+H]+	trans-Citridic acid	Organic acids and derivatives	209000	407000	457000	685000	381000	139000	907000	552000	431000	720000	305000	218000	296000	555000	626000	--	--
pme3011	104.06	68.8	0.71	103.063	[M+H]+	γ-aminobutyric acid	Organic acids and derivatives	4320000	4080000	4180000	4030000	6390000	3960000	5190000	6430000	5820000	4690000	5510000	5380000	4930000	4550000	4840000	C00334	ko00250,ko00330,ko00410,ko00650,ko00760,ko01100
pme3017	104	58	0.76	103.063	[M+H]+	2-Aminoisobutyric acid	Amino acid and derivatives	2600000	2660000	2790000	2380000	2070000	2100000	1260000	1670000	1480000	1600000	1650000	1590000	2000000	2040000	1740000	C03665	--
pme3030	164	122	1.52	163.03	[M+H]+	N-Acetylcysteine	Amino acid and derivatives	380000	187000	278000	294000	373000	353000	267000	397000	341000	328000	362000	330000	330000	324000	333000	C06809	--
pme3033	104	86	0.68	103.063	[M+H]+	N,N-Dimethylglycine	Amino acid and derivatives	4250000	4130000	4070000	3790000	5420000	3880000	4420000	6070000	5220000	4280000	5220000	4960000	4700000	4060000	4120000	C01026	ko00260,ko01100
pme3034	131.04	69	1.88	132.042	[M-H]-	ethylmalonate	Organic acids and derivatives	339000	264000	268000	263000	280000	278000	162000	172000	147000	216000	152000	211000	238000	227000	221000	--	--
pme3038	130	84	1.17	129.043	[M+H]+	5-oxoproline	Amino acid and derivatives	8420000	7260000	14700000	8140000	5580000	6670000	7040000	5400000	6850000	6730000	5370000	6570000	7270000	6600000	5270000	C01879	ko00480,ko01100
pme3069	556.28	371	10.22	555.284	[M+H]+	Taurocholic acid	Organic acids and derivatives	7330000	7250000	7340000	7470000	7250000	7330000	7420000	7300000	7230000	7070000	7060000	7330000	7310000	6870000	7340000	C05122	ko00430,ko01100
pme3081	169.09	134	0.69	168.09	[M+H]+	4-(Aminomethyl)-5-(hydroxymethyl)-2-methylpyridin-3-ol	Alcohols	311000	278000	283000	242000	304000	225000	108000	140000	111000	146000	182000	168000	227000	237000	238000	C00534	ko00750,ko01100
pme3083	164.04	120	3.81	165.043	[M-H]-	2-(Formylamino)benzoic acid	Organic acids and derivatives	5800000	3700000	3230000	4370000	5350000	4740000	7340000	8290000	7620000	4280000	6300000	5970000	5600000	5710000	5590000	--	--
pme3096	118	74	1.29	119.022	[M-H]-	Aminomalonic acid	Organic acids and derivatives	1240000	993000	880000	708000	734000	665000	781000	873000	1020000	752000	751000	773000	820000	893000	866000	C00872	--
pme3137	239	165	7.79	238.063	[M+H]+	3-Hydroxyflavone	Flavonol	12000	21200	15300	14100	14100	16800	5350	7650	6330	10800	11800	7730	11600	11500	12300	C20871	--
pme3154	147.07	59	1.37	148.074	[M-H]-	(Rs)-Mevalonic acid	Organic acids and derivatives	92500	242000	223000	190000	209000	123000	480000	347000	430000	226000	206000	208000	224000	251000	238000	--	--
pme3160	259	97	0.9	260.03	[M-H]-	D-Glucose 6-phosphate	Carbohydrates	2730000	1530000	804000	1060000	1150000	3670000	579000	344000	638000	728000	2010000	901000	1130000	1180000	1060000	C00092	ko00500,ko00562,ko00999,ko01100
pme3163	289	97	0.83	290.04	[M-H]-	D-Sedoheptuiose 7-phosphate	Carbohydrates	3500000	4190000	2840000	2730000	2730000	3720000	1830000	1910000	1600000	2260000	2370000	2390000	1350000	2130000	1580000	--	--
pme3174	324	112	0.81	323.052	[M+H]+	Cytidine 5'-monophosphate (Cytidylic acid)	Nucleotide and derivates	18400	18000	29900	19400	53500	52000	12500	9530	24800	12500	24800	57700	25400	21300	20300	C00055	ko00240,ko01100
pme3179	179	76	0.68	178.041	[M+H]+	CYS-GLY	Amino acid and derivatives	2820000	3680000	3780000	4820000	3660000	4180000	4000000	3870000	3600000	3280000	3480000	4060000	4470000	3950000	3870000	C01419	ko00480,ko01100
pme3184	332	136	1.25	331.068	[M+H]+	2'-Deoxyadenosine-5'-monophosphate	Nucleotide and derivates	1630000	1710000	1310000	1560000	1200000	1590000	1000000	941000	841000	838000	1310000	898000	1410000	1270000	1410000	C00360	ko00230,ko01100
pme3186	169	79	0.91	169.998	[M-H]-	Dl-Glyceraldehyde3-phosphate	Organic acids and derivatives	45500	29800	13700	10500	17200	46800	13700	22500	26100	31900	34700	27800	14700	27000	18500	--	--
pme3188	323	211	1.16	324.036	[M-H]-	Uridine 5'-monophosphate	Nucleotide and derivates	710000	211000	190000	234000	474000	651000	93400	222000	146000	168000	484000	400000	319000	367000	324000	C00105	ko00240,ko01100
pme3207	141.03	59	0.65	142.027	[M-H]-	trans,trans-Muconic acid	Organic acids and derivatives	1690000	1740000	2070000	2190000	2080000	2180000	1900000	2160000	2290000	1530000	1720000	2240000	1400000	1710000	2200000	--	--
pme3209	431	269	3.93	432.106	[M-H]-	Genistein 7-O-Glucoside (Genistin)	Isoflavone	3600000	4430000	4510000	4090000	5120000	4660000	3960000	2840000	3660000	4670000	4400000	4580000	3940000	4070000	3610000	C09126	ko00943
pme3227	579	433	3.59	578.164	[M+H]+	Vitexin 2''-O-beta-L-rhamnoside	Flavone	23200	25300	25300	14000	35000	19900	26400	24800	9	41700	22100	34100	25800	32900	27500	C12628	ko00944
pme3237	257	137	4.99	256.074	[M+H]+	Liquiritigenin	Flavanone	20700	29500	21000	20700	16600	29800	31800	15000	28300	25400	18000	8180	25100	23300	28000	C09762	ko00941,ko00943,ko01110
pme3246	341	179	2.73	342.132	[M-H]-	Coniferin	Phenylpropanoids	381000	400000	405000	536000	601000	472000	9	9	9	604000	546000	577000	376000	387000	330000	C00761	ko00940
pme3250	285	270	7.11	284.069	[M+H]+	Biochanin A	Isoflavone	3350	5070	5320	3470	5640	6150	4290	2140	4680	4750	6200	5130	4300	5420	4080	C00814	ko00943,ko01110
pme3282	273	229	3.4	274.084	[M-H]-	Afzelechin (3,5,7,4'-Tetrahydroxyflavan)	Flavanone	171000	162000	89900	84100	87700	101000	46500	52600	76100	62500	79700	70400	108000	89900	87000	C09320	ko00941,ko01110
pme3292	283	268	7.09	284.069	[M-H]-	Prunetin	Isoflavone	35400	40300	35900	29600	41600	46700	35300	27300	39800	44600	47300	47700	40300	44700	43900	C10521	ko00943
pme3296	431	285	4.4	432.106	[M-H]-	Kaempferol 3-O-rhamnoside (Kaempferin)	Flavonol	3580	3290	1960	3940	4140	6030	7310	26600	21300	3020	11500	6390	8610	10600	10900	C16911	ko00944
pme3313	259	97	0.89	260.03	[M-H]-	D-Fructose 6-phosphate	Carbohydrates	1180000	979000	641000	726000	993000	2640000	416000	606000	690000	1140000	1310000	1390000	788000	1020000	739000	C00085	ko00052,ko00500,ko00710,ko01100,ko01200
pme3333	153.06	136.1	1.48	152.059	[M+H]+	1,4-dihydro-1-Methyl-4-oxo-3-pyridinecarboxamide	Alkaloids	149000	174000	186000	149000	130000	89000	106000	164000	149000	124000	109000	91200	145000	137000	181000	--	--
pme3336	382	206	2.14	383.108	[M-H]-	N6-Succinyl Adenosine	Nucleotide and derivates	900000	430000	516000	657000	822000	688000	562000	935000	1140000	465000	977000	620000	751000	726000	757000	--	--
pme3346	131.08	85	2.56	132.079	[M-H]-	5-hydroxyhexanoic acid	Organic acids and derivatives	65100	30000	35800	27700	41600	41100	82400	55000	59200	35600	26100	31700	43500	52100	35800	--	--
pme3349	282	192	1.79	283.092	[M-H]-	8-Hydroxy-2-deoxyguanosine	Nucleotide and derivates	24100	19800	16700	24800	39200	29600	32700	29600	25600	28200	31100	36000	29500	24300	25600	--	--
pme3351	144.1	126	0.82	145.074	[M-H]-	Allysine(6-Oxo DL-Norleucine)	Amino acid and derivatives	457000	359000	356000	274000	284000	288000	156000	189000	179000	275000	143000	196000	256000	208000	193000	C04076	ko00300,ko00310,ko00960,ko01100,ko01110,ko01230
pme3369	315	165	6.31	316.058	[M-H]-	Rhamnetin (7-O-methxyl quercetin)	Flavonol	2300	3400	3390	2030	3060	2040	51400	36500	35600	5080	7440	4460	12900	16800	14800	C10176	--
pme3384	162	74	1.16	161.069	[M+H]+	N-Acetylthreonine	Amino acid and derivatives	20900000	10400000	14300000	14900000	18600000	20400000	13900000	19400000	18300000	15900000	17500000	18000000	17000000	17600000	17900000	--	--
pme3388	189	144	0.67	188.127	[M+H]+	H-HomoArg-OH	Amino acid and derivatives	938000	783000	807000	808000	877000	800000	460000	562000	553000	707000	864000	896000	777000	758000	782000	C01924	--
pme3391	479	317	2.61	479	Protonated	Petunidin 3-O-glucoside	Anthocyanins	67400	122000	128000	144000	116000	69400	39300	76000	145000	63900	180000	162000	87800	108000	109000	C12139	ko00942
pme3396	289	215	3.78	288.063	[M+H]+	Fustin	Flavonol	20600	29900	23200	16900	41000	3180	27700	19000	23400	26500	21300	15700	11800	25500	18400	C01378	ko00941
pme3400	447.12	285	5.18	446.121	[M+H]+	Sissotrin	Isoflavone	31800	37400	49100	40500	38900	33500	32300	29500	37000	55100	52400	40400	48400	54800	52400	C05376	ko00943
pme3425	209.2	149.1	3.55	208.037	[M+H]+	6-Methoxy-7,8-DihydroxyCoumarin	Phenylpropanoids	84400	83700	108000	105000	75400	76100	58200	52500	41300	45000	66100	74700	64100	73600	73500	C09265	--
pme3443	207.1	192	4.55	208.074	[M-H]-	Sinapinaldehyde	Phenylpropanoids	55900	44500	53400	56500	51900	60300	64300	34100	43300	33300	62000	62000	50500	48800	54700	--	--
pme3459	317.2	299	8.1	316.204	[M+H]+	Caffeyl alcohol	Phenylpropanoids	60600	46300	66100	53400	54600	57600	9	9	9	30100	46000	23800	49100	47500	47100	C09066	--
pme3466	287.08	153	6.92	286.084	[M+H]+	Isosakuranetin (4'-Methylnaringenin)	Flavanone	9	9	9	9	9	9	24800	8390	10800	9	9	9	7340	7140	5100	C05334	--
pme3504	431.13	268.5	4.58	430.126	[M+H]+	Formononetin 7-O-glucoside (Ononin)	Isoflavone	42600	52300	72400	52100	57900	49600	80300	107000	85300	77400	54600	71800	68900	67000	62000	C10509	ko00943
pme3564	179.03	133	3.48	178.027	[M+H]+	Daphnetin	Phenylpropanoids	44300	46300	48600	66500	28000	16700	29500	31800	35700	33100	37500	23200	48600	43200	31300	C03093	--
pme3569	207.06	151	4.88	206.058	[M+H]+	Scoparone	Phenylpropanoids	97500	112000	93500	112000	133000	106000	148000	98500	116000	146000	120000	148000	81700	90200	95000	C09311	--
pme3576	138.05	92.1	4.03	137.048	[M+H]+	Anthranilic acid	Organic acids and derivatives	919000	589000	651000	601000	639000	614000	269000	195000	161000	322000	407000	403000	521000	551000	538000	C00108	ko00380,ko00400,ko00999,ko01058,ko01100,ko01110,ko01230
pme3609	287	213	3.37	287.24	Protonated	Cyanidin	Anthocyanins	185000	111000	189000	206000	187000	243000	128000	143000	155000	225000	184000	187000	197000	309000	120000	C05905	ko00941,ko00942,ko01110
pme3705	193.141	73	0.79	194.043	[M-H]-	D-glucoronic acid	Others	96000	218000	108000	188000	356000	171000	334000	719000	696000	235000	283000	283000	299000	271000	314000	C00191	ko00040,ko00053,ko00520,ko00562,ko01100
pme3732	244.086	112	0.81	243.086	[M+H]+	Cytidine	Nucleotide and derivates	3210000	4270000	3570000	4150000	7180000	3680000	2600000	2940000	4080000	3590000	3680000	3240000	2430000	2680000	2870000	C00475	ko00240,ko01100
pme3882	227.1	184	1.47	228.075	[M-H]-	2'-Deoxyuridine	Nucleotide and derivates	9080	5090	3680	4320	9400	8780	3420	3470	1990	3880	8210	3840	4210	3900	7110	C00526	ko00240
pme3961	252	136	1.85	251.102	[M+H]+	Deoxyadenosine	Nucleotide and derivates	12500000	8680000	8340000	11100000	11900000	11300000	6060000	7600000	6920000	7910000	10100000	9400000	9110000	9530000	9880000	C00559	ko00230,ko01100
pme3970	243	153	1.16	244.07	[M-H]-	β-Pseudouridine	Nucleotide and derivates	249000	109000	110000	89600	137000	122000	147000	109000	99400	60200	186000	97500	132000	131000	121000	C02067	ko00240
pme3983	269.08	137	1.44	268.081	[M+H]+	Hypoxanthine-9-β-D-arabinofuranoside	Nucleotide and derivates	2460000	1790000	2010000	1870000	1590000	1220000	3220000	3480000	2160000	3080000	1840000	1370000	2160000	2240000	2100000	--	--
pmf0011	593.2	473	3.08	594.159	[M-H]-	Apigenin 6,8-C-diglucoside	Flavone	118000	151000	126000	150000	148000	166000	161000	142000	131000	170000	139000	147000	197000	152000	156000	--	--
pmf0012	595.2	457.2	3.08	594.159	[M+H]+	6,8-di-C-glucoside Apigenine	Flavone	158000	225000	190000	225000	271000	254000	486000	365000	382000	361000	285000	369000	355000	295000	340000	--	--
pmf0016	150.1	61	0.84	149.051	[M+H]+	DL-Methionine	Amino acid and derivatives	1520000	1160000	1170000	1780000	1770000	1610000	525000	775000	858000	1390000	1340000	1020000	1310000	1370000	1540000	--	--
pmf0018	102.05	56	0.75	101.048	[M+H]+	1-Aminocyclopropanecarboxylic acid	Amino acid and derivatives	277000	179000	120000	296000	285000	290000	123000	136000	78900	231000	231000	311000	209000	213000	257000	--	--
pmf0032	341.1	179	0.73	342.116	[M-H]-	Galactinol	Carbohydrates	4360000	2640000	3320000	4930000	5390000	5180000	5650000	5300000	5450000	4150000	5420000	5850000	5050000	6640000	7150000	--	--
pmf0035	259	97	0.71	260.03	[M-H]-	Glucose-1-phosphate	Carbohydrates	1770000	1520000	1530000	1390000	1420000	2980000	1270000	1980000	2450000	2100000	2230000	2150000	1850000	2120000	1910000	--	--
pmf0062	623.1	160.7	4.03	624.205	[M-H]-	Verbascoside	Phenylpropanoids	68100	78200	53700	58700	56400	60900	50300	32000	24400	40200	47200	44400	47600	49300	53700	C10501	--
pmf0070	415.386	119.197	7.72	414.386	[M+H]+	β-Sitosterol	Sterides	21100000	18200000	16500000	23500000	18700000	23700000	20400000	18800000	17300000	19700000	23200000	14700000	19500000	19700000	19500000	C01753	ko00100,ko01110
pmf0073	399.37	234.995	12.19	400.37	[M-H]-	Campesterol	Sterides	971	1360	1470	1230	1380	1360	1260	1470	1740	1640	1360	1470	1290	1200	1810	C01789	ko00100,ko00905,ko01100,ko01110
pmf0076	413.371	301.1	11.64	412.37	[M+H]+	Stigmasterol	Sterides	141000	104000	158000	113000	106000	145000	138000	88900	80000	86300	83600	5060	74200	63000	62600	C05442	ko00100,ko01110
pmf0079	457.376	375.1	12.19	458.376	[M-H]-	Soyasapogenol B	Sterides	203000	237000	250000	283000	259000	231000	290000	257000	251000	265000	279000	256000	287000	265000	261000	C08980	--
pmf0085	427.386	345	12.19	426.386	[M+H]+	Cycloartenol	Sterides	55300	64500	71900	76000	77100	73000	73100	79300	73600	75900	77800	80500	69600	69100	78200	C01902	ko00100,ko01100,ko01110
pmf0091	427.386	344.995	12.2	426.386	[M+H]+	2,3-Oxidosqualene	Sterides	57900	67900	71100	75500	80700	73600	77400	79300	74100	80100	82800	81600	70500	73900	82300	--	--
pmf0094	179.1	147.1	5.44	178.18	[M+H]+	Methyl p-coumarate	Phenylpropanoids	385000	223000	193000	243000	251000	294000	441000	568000	527000	300000	511000	389000	520000	434000	467000	--	--
pmf0095	207.1	133.1	5.62	208.21	[M-H]-	Methyl ferulate	Phenylpropanoids	2430000	1860000	1950000	2100000	1960000	2350000	2940000	3790000	3750000	2400000	3960000	2790000	4000000	3560000	3730000	--	--
pmf0096	88.9	70.9	1.17	90.03	[M-H]-	Oxalic acid	Organic acids and derivatives	342000	139000	139000	127000	166000	226000	179000	199000	156000	249000	293000	336000	193000	270000	193000	C00209	ko00230,ko00630,ko01100
pmf0098	177	145	5.43	178.18	[M-H]-	trans-4-Hydroxycinnamic acid Methyl Ester	Phenylpropanoids	475000	279000	260000	321000	308000	386000	620000	735000	658000	348000	628000	529000	644000	608000	638000	--	--
pmf0118	565.055	322.9	1.17	610.019	[M-2Na+H]-	Uridine 5'-diphosphoglucose disodium salt	Nucleotide and derivates	10600000	10900000	9390000	8670000	4880000	11800000	6980000	5130000	8280000	9390000	8400000	8740000	8060000	9300000	9090000	--	--
pmf0126	237.1	178.2	3.96	236.116	[M+H]+	N1-acetyl-5-methoxykynuramine（AMK）	Alkaloids	17800	21800	9860	19800	19300	12600	18200	12900	16600	15200	24400	23800	13700	12500	12600	--	--
pmf0136	565.055	322.9	1.14	566.055	[M-H]-	UDP-α-D-glucose	Nucleotide and derivates	10300000	10300000	10500000	8540000	4800000	11000000	7050000	5020000	8270000	8890000	8180000	8440000	7950000	8770000	8840000	C00029	ko00040,ko00052,ko00053,ko00240,ko00500,ko00520,ko00561,ko00908,ko01100
pmf0138	179	59	0.77	180.063	[M-H]-	D-(+)-Mannose	Carbohydrates	10100000	10800000	13800000	9040000	10700000	8900000	6530000	9760000	9370000	7630000	6430000	5890000	8890000	9700000	8520000	C00159	ko00051,ko00052,ko00520,ko01100,ko02010
pmf0139	179	59	0.76	180.063	[M-H]-	D-(+)-Galactose	Carbohydrates	5290000	6230000	7750000	5420000	5750000	4670000	2980000	5850000	5570000	3450000	3540000	4000000	4490000	4510000	4890000	C00124	ko00052,ko01100
pmf0159	451.241	391.1	8.3	450.241	[M+H]+	Azadiradione	Sterides	19300	10100	11700	12500	12500	17800	8580	7500	6310	6420	7380	14400	15000	9460	8740	--	--
pmf0174	157.2	157.2	7.69	158.281	[M-H]-	1-Decanol	Alcohols	9480000	4900000	4510000	4990000	5440000	6290000	5420000	3870000	4160000	4470000	5140000	4200000	5150000	5030000	4850000	C01633	--
pmf0175	157.2	157.2	7.69	158.281	[M-H]-	2-Decanol	Alcohols	9700000	5330000	4930000	5140000	5620000	6400000	5750000	4270000	4450000	4500000	5510000	4290000	5360000	5180000	5330000	--	--
pmf0179	623.169	315.1	3.91	624.169	[M-H]-	Narcissoside	Flavonoid	24400	98800	27000	16100	13800	151000	36500	7610	10100	16600	8420	104000	44300	54000	39400	--	--
pmf0196	166.975	78.7	1.25	205.938	[M]-	Phosphoenolpyruvic acid	Organic acids and derivatives	268000	601000	670000	305000	591000	439000	812000	669000	878000	650000	357000	597000	388000	482000	387000	--	--
pmf0211	294.1	137.1	7.35	293.199	[M+H]+	Nordihydrocapsaicin	Alkaloids	10300	5500	3540	3530	8120	3150	5030	5930	5580	3250	4570	10000	8050	6790	7440	C20216	--
pmf0217	259.014	78.9	0.71	304.1	[M-2Na+H]-	D-Glucose-6-phosphate disodium salt	Others	2660000	2250000	2420000	1950000	1870000	2860000	2050000	2770000	3360000	2650000	2680000	2620000	2800000	2710000	2630000	--	--
pmf0218	166.959	78.8	0.84	233.99	[M-3Na+2H]-	Phosphoenolpyruvate trisodium salt	Organic acids and derivatives	716000	1310000	1710000	911000	1120000	818000	834000	1140000	658000	843000	392000	664000	779000	800000	829000	--	--
pmf0220	259.022	97	0.81	303.994	[M-2Na+H]-	D-Fructose 6-phosphate-disodium salt	Carbohydrates	1780000	1660000	1400000	1300000	1530000	3070000	1500000	2040000	2460000	2370000	2360000	2400000	1940000	1940000	2120000	--	--
pmf0231	349.926	198	10.14	348.926	[M+H]+	Chlorpyrifos	Alkaloids	2160	2030	2870	2550	1700	1940	1600	861	1560	1620	2670	1990	1590	1810	1690	C14322	--
pmf0243	271.11	98.9	12.21	270.11	[M+H]+	Benzyl β-D-Glucopyranoside	Others	344000	397000	442000	455000	491000	499000	609000	640000	632000	564000	595000	577000	548000	531000	658000	--	--
pmf0249	397.303	147.2	9.1	396.303	[M+H]+	δ-Tocotrienol	Vitamins and derivatives	4960	21100	12900	23300	17300	14300	13900	9100	7570	16300	10200	6740	12400	10600	7900	C14156	ko00130,ko01110
pmf0256	101.104	84.7	1.24	102.104	[M-H]-	3-Methyl-1-pentanol	Alcohols	26400	47200	28200	49600	33600	37900	15200	33100	34800	44600	18700	39800	25600	24500	27300	--	--
pmf0261	405.147	345.2	9.66	404.147	[M+H]+	Polydatin	Others	4620	4510	3790	8800	7270	6910	2040	2390	1760	2070	6160	4670	4320	4610	3670	C10275	--
pmf0267	160.048	115.9	4.31	161.048	[M-H]-	Indole-3-carboxylic	Alkaloids	57300	63000	61200	57800	61100	75900	42500	50500	43000	50000	66700	63300	61700	58800	55600	C19837	--
pmf0269	162.084	117	4.71	161.084	[M+H]+	Tryptophol	Alkaloids	7850	5550	6930	7940	7670	5980	3320	2970	4980	9380	8810	5890	7280	8430	5480	C00955	ko00380
pmf0271	165.047	146.8	3.81	164.047	[M+H]+	(E)-p-coumaric acid	Phenylpropanoids	9210000	5090000	4370000	6330000	7840000	7240000	10000000	10600000	10300000	5790000	8320000	8010000	8930000	8250000	7430000	C00811	ko00130,ko00350,ko00360,ko00940,ko00950,ko01100,ko01110
pmf0275	303.043	121.3	5.23	302.043	[M+H]+	Herbacetin	Flavonoid	104000	111000	108000	124000	109000	88000	89100	107000	98200	87400	109000	132000	105000	110000	93300	--	--
pmf0277	519.194	501.2	10.69	518.194	[M+H]+	Gossypol	Polyphenol	47300	36700	33000	35000	33700	35400	19100	14700	12800	21500	24800	20900	25200	20600	27000	C07667	ko00909,ko01110
pmf0280	193	113.1	0.65	194.043	[M-H]-	D-Galacturonic acid	Organic acids and derivatives	1040000	1100000	691000	683000	478000	616000	805000	442000	916000	696000	853000	905000	944000	720000	595000	C00333	ko00040,ko00053,ko00520,ko01100,ko02010
pmf0282	341.116	113	0.74	342.116	[M-H]-	Melibiose	Carbohydrates	670000	721000	780000	703000	1060000	1220000	1310000	1030000	1430000	991000	860000	788000	1120000	1240000	1220000	C05402	ko00052,ko02010
pmf0284	177.063	162	4.58	178.063	[M-H]-	4-Hydroxy-3-methoxycinnamaldehyde	Phenylpropanoids	354000	334000	350000	315000	274000	386000	385000	384000	451000	378000	307000	251000	191000	256000	205000	C02666	ko00940,ko01100,ko01110
pmf0286	295.308	195.2	8.91	296.308	[M-H]-	Phytol	Terpene	41600000	22800000	16500000	22500000	27300000	28000000	15700000	20400000	18100000	16600000	20700000	26000000	23100000	23400000	23400000	C01389	--
pmf0289	336.159	148	4.29	335.159	[M+H]+	Riboprine	Nucleotide and derivates	108000	120000	94600	87000	377000	142000	54500	94200	115000	55200	109000	138000	108000	146000	130000	C16427	ko00908,ko01110
pmf0294	271.292	105	12.19	270.292	[M+H]+	1-Octadecanol	Lipids	16800	20300	20800	19500	20600	19600	18400	19000	18800	19200	19500	20700	20300	18700	20400	V01924	--
pmf0295	325.084	163	2.78	324.084	[M+H]+	Skimmin	Phenylpropanoids	320000	357000	254000	308000	165000	291000	264000	291000	321000	260000	266000	304000	214000	282000	271000	--	--
pmf0296	273.235	255.2	7.44	272.235	[M+H]+	16-Hydroxy hexadecanoic acid	Lipids	51100	18600	15000	15500	36800	35100	11800	18700	11100	10700	32500	24600	27200	20400	16600	C18218	ko00073,ko01100
pmf0297	297.324	183.1	9.25	298.324	[M-H]-	1-Eicosanol	Lipids	397000	165000	202000	208000	264000	268000	104000	114000	115000	184000	206000	211000	186000	200000	190000	--	--
pmf0311	320.178	91	5.92	319.178	[M+H]+	Coronatine	Alkaloids	314000	175000	210000	267000	546000	387000	90400	194000	97800	173000	317000	308000	257000	272000	254000	C16790	--
pmf0314	289.261	157	4.84	290.261	[M-H]-	ABIENOL	Others	7620	5950	7730	5820	7250	4950	5780	8140	7990	7280	9570	7010	5630	6330	6520	--	--
pmf0324	149.1	80	1.17	148.1	[M+H]+	Nornicotine	Alkaloids	30800	49200	34800	21200	23100	22500	10400	13200	8870	15200	20000	25000	35000	21300	23400	C06524	ko00960
pmf0325	438	97	1.18	476.984	[M]-	Glucocheirolin	Terpene	746000	1180000	1010000	821000	670000	929000	226000	340000	321000	644000	613000	506000	541000	651000	501000	C08405	--
pmf0327	241.1	198	4.37	242.08	[M-H]-	lumichrome	Alkaloids	54600	52800	57200	76500	57100	76600	98800	54400	55500	73400	80700	70100	30600	24600	27700	C01727	ko00740
pmf0336	160	116	4.31	161.048	[M-H]-	Indole-3-carboxylic acid	Alkaloids	53400	51700	49800	38500	59400	46900	32600	36700	34200	39800	44500	48600	50100	57900	53500	C19837	--
pmf0338	385.2	153	3.28	386.194	[M-H]-	Roseoside	Terpene	60400	85200	79100	98800	54700	42200	62900	43700	42900	57000	46500	66800	78800	87300	59600	--	--
pmf0348	187.1	97	4.41	188.141	[M-H]-	2,6-Dimethyl-7-octene-2,3,6-triol	Alcohols	405000	238000	206000	250000	302000	238000	192000	237000	222000	228000	275000	330000	275000	253000	276000	--	--
pmf0350	225.1	105	3.88	224.141	[M+H]+	Vomifoliol	Others	109000	105000	97100	128000	193000	121000	136000	128000	179000	220000	144000	208000	82900	124000	114000	C04166	--
pmf0369	477.1	315	4.49	478.148	[M-H]-	Persicoside	Flavonoid	71800	62700	55800	61900	69500	70100	28800	65400	33600	48100	66700	56100	56000	48400	55800	--	--
pmf0371	315.05	300	4.65	316.058	[M-H]-	Pedalitin	Flavonoid	75700	80800	83500	69900	73200	92100	29700	35000	34400	37500	57900	60100	57600	55900	61100	C10119	--
pmf0374	477.103	314	4.1	478.111	[M-H]-	Isorhamnetin 3-O-glucoside	Flavonoid	875000	1380000	1850000	1300000	1550000	1600000	1790000	3050000	3110000	2250000	2750000	2510000	2110000	1900000	2190000	--	--
pmf0382	343.082	313	6.74	344.09	[M-H]-	5,7-Dihydroxy-3',4',5'-trimethoxyflavone	Flavonoid	5040	4250	2860	3000	5050	2760	3520	4500	2680	2400	3950	4710	5590	4900	5300	C19807	--
pmf0384	163.124	130	1.24	162.116	[M+H]+	Nicotine	Alkaloids	110000	78200	93300	93700	48000	57200	68900	87100	74600	109000	124000	94000	78600	102000	111000	C00745	ko00960,ko01100,ko01110
pmf0388	221.118	206	4.37	222.126	[M-H]-	Dehydrovomifoliol	Alcohols	22100	15500	15600	13000	20800	13700	9630	12500	6890	11600	12300	13600	12100	18600	13400	--	--
pmf0392	315.087	178	7.09	316.095	[M-H]-	Persicogenin	Flavonoid	29300	2180	3320	5920	1670	1110	47400	19300	43200	1500	2540	1100	12700	13400	13300	--	--
pmf0395	283.256	267.1	10.8	282.256	[M+H]+	Oleic acid	Lipids	7900	6070	9480	8290	3600	6590	2480	2530	8030	7740	2730	5610	67300	41800	24300	C00712	ko00061,ko00073,ko01040
pmf0396	281.24	105.1	12.29	280.24	[M+H]+	Linoleic acid	Lipids	5270	6830	5850	6610	6710	7050	5880	6600	7430	7600	6970	7270	7630	5910	7970	C01595	ko00591,ko01040,ko01100
pmf0399	309.287	227.3	10.69	310.287	[M-H]-	cis-Gondoic acid	Lipids	1680000	1760000	1670000	1480000	1760000	1550000	1680000	1430000	1100000	1980000	1400000	1620000	1550000	1570000	1150000	C16526	ko01040
pmf0402	367.365	285.4	10.84	368.365	[M-H]-	Lignoceric acid	Lipids	22300	36300	37700	24800	30700	20100	15600	13700	10200	30600	15700	14300	28400	27100	10300	C08320	ko01040
pmf0404	177.092	130.9	7.85	176.084	[M+H]+	Ethyl cinnamate	Phenylpropanoids	8340	3540	3970	4290	6230	4650	4540	5200	4630	4840	4390	6320	6470	5540	5380	C06359	--
pmf0416	193.2	175	9.01	192.151	[M+H]+	α-Ionone	Others	399000	399000	335000	357000	318000	289000	209000	193000	154000	244000	234000	252000	289000	286000	275000	C12286	--
pmf0419	285.1	121	2.75	286.105	[M-H]-	Salicin	Organic acids and derivatives	9070	13600	11800	6860	11800	18700	7980	7110	5780	14100	12800	22100	12800	11800	9110	C01451	ko00010
pmf0420	149	74.9	4.36	150.068	[M-H]-	Benzyl acetate	Organic acids and derivatives	149000	158000	159000	171000	135000	147000	150000	164000	173000	139000	153000	169000	223000	174000	176000	C15513	--
pmf0422	419.134	239	4.48	418.126	[M+H]+	Aloin A	Quinones	108000	51100	92800	108000	35100	68700	181000	146000	167000	157000	91200	61900	111000	106000	122000	C10305	--
pmf0423	359.134	197	3.27	358.126	[M+H]+	Sweroside	Terpene	373000	334000	504000	602000	415000	364000	516000	532000	509000	390000	390000	554000	445000	415000	467000	C17071	--
pmf0425	149	87	0.8	150.016	[M-H]-	D-tartaric acid	Organic acids and derivatives	113000	258000	221000	191000	99300	150000	154000	146000	206000	91300	148000	129000	107000	135000	87000	C02107	--
pmf0433	375.1	195.1	3.05	374.121	[M+H]+	Swertiamarin	Terpene	372000	320000	344000	390000	236000	400000	258000	186000	256000	271000	324000	300000	289000	249000	310000	C09800	--
pmf0434	389.1	227.1	3.46	390.153	[M-H]-	Loganin	Terpene	9	9	9	9	9	9	123000	70800	210000	9	9	9	41700	35900	38700	C01433	ko00902,ko01100,ko01110
pmf0440	163.1	91.1	6.04	162.068	[M+H]+	4-Methoxycinna Maldehyde	Phenylpropanoids	337000	289000	345000	352000	327000	260000	237000	224000	241000	221000	263000	272000	266000	270000	279000	C10475	--
pmf0441	206.1	147.1	3.81	207.09	[M-H]-	N-Acetyl-L-phenylalanine	Amino acid and derivatives	18500	14200	9640	11800	7950	8820	10300	7120	6210	15800	14900	19600	7760	8170	9480	C03519	ko00360
pmf0443	249.1	185.1	6.97	248.141	[M+H]+	Parthenolide	Others	10800	10000	11100	9060	18300	9440	6650	12300	16400	9690	9350	6270	10100	10600	10800	C07609	--
pmf0448	162.1	73.1	1.41	161.051	[M+H]+	S-Allyl-L-cysteine	Amino acid and derivatives	10700000	5510000	7390000	7300000	9630000	10100000	7620000	10600000	9130000	8840000	10000000	8770000	8590000	9480000	9120000	C16759	--
pmf0455	432.348	415	3.32	431.34	[M+H]+	Peimine	Alkaloids	116000	110000	117000	73100	57400	50000	72900	91400	68500	60200	70400	64100	126000	184000	140000	C10830	--
pmf0458	295.2	277	6.97	294.183	[M+H]+	6-Gingerol	Polyphenol	18800000	16600000	19500000	15800000	17400000	18600000	10000000	11700000	10600000	15300000	15300000	12700000	15700000	15400000	15400000	C10462	ko00945,ko01110
pmf0462	302.15	138.1	2.57	301.143	[M+H]+	Febrifugine	Alkaloids	39900	35000	31900	34600	25900	30400	16700	25600	20500	25900	28800	22000	35900	36100	39100	C10677	--
pmf0470	132.066	73	0.81	131.058	[M+H]+	cis-4-Hydroxy-D-proline	Amino acid and derivatives	914000	906000	886000	943000	929000	1160000	884000	779000	867000	963000	868000	802000	756000	886000	831000	C03440	ko00330
pmf0472	565.156	271.1	3.97	564.148	[M+H]+	Apiin	Flavonoid	15800	51500	28500	11700	27500	28900	82100	61600	67200	52400	37900	63500	40900	43800	41700	C04858	ko00944
pmf0476	329.175	293	7.49	328.168	[M+H]+	Crocetin	Terpene	35600	22000	25600	24300	22700	10900	16900	19300	20800	20800	12300	24600	19100	15100	18400	C08588	ko00999,ko01110
pmf0484	132.102	86	1.33	131.095	[M+H]+	alpha-Aminocaproic acid	Amino acid and derivatives	3690000	3290000	3190000	3480000	3320000	3500000	2580000	3770000	2750000	3480000	4080000	3640000	4070000	3300000	3330000	C01933	--
pmf0489	353.163	336.9	4.56	352.155	[M+H]+	Palmatine	Alkaloids	12200	11500	7460	9390	8340	6790	8790	4990	6910	6110	7400	9590	6470	8340	7650	C05315	ko00950,ko01110
pmf0504	275.201	109	6.46	274.193	[M+H]+	Nandrolone	Others	19200	16400	19400	17000	19800	16600	7840	13600	13600	12600	15200	13800	15200	14000	15200	C07254	--
pmf0508	278.046	142	3.14	277.038	[M+H]+	Azathioprine	Nucleotide and derivates	23600	42700	43900	69800	44200	37100	28500	46500	33400	30400	23700	23600	27700	45700	38500	C06837	--
pmf0511	585.423	371	11.33	584.423	[M+H]+	Capsanthin	Terpene	590000	589000	668000	631000	584000	596000	603000	585000	569000	609000	615000	607000	611000	457000	566000	C08584	ko00906
pmf0518	231.138	185.3	8.57	230.131	[M+H]+	Dehydrocostus lactone	Others	6390	9040	9720	10400	10600	9700	7810	8270	10400	8230	8290	7190	9740	8920	8480	C09387	--
pmf0533	557.2	395	4.71	534.21	[M+Na]+	Phillyroside	Phenylpropanoids	9500	8390	15200	8740	8830	15200	13100	13600	19200	11700	15300	11900	8940	9550	13400	C17048	--
pmf0534	165.1	123	7.16	164.084	[M+H]+	Hinokitiol	Others	20600	32100	28200	26600	26500	30900	26600	31300	43400	39200	32100	23300	31600	29800	34500	C09904	--
pmf0536	111.044	69	2.59	112.052	[M-H]-	Cyclohexane-1,3-dione	Others	9	9	9	9	9	9	205000	97900	150000	9	9	9	50800	46100	49900	C01066	--
pmf0541	287.1	155	4.83	288.1	[M-H]-	Shikonin	Quinones	31700	34400	30000	37600	42900	29900	35300	40200	35800	38700	37700	29000	37300	41200	38800	C17412	ko00130,ko01110
pmf0550	609.182	301	4.05	608.174	[M+H]+	Diosmin	Flavonoid	1710	20100	15800	7500	18500	16200	52300	39000	37900	19900	16800	28100	21400	18900	17200	C10039	--
pmf0551	269.082	226	8.53	268.074	[M+H]+	Tectochrysin	Flavonoid	5070	3820	5550	3660	3250	2530	4090	8730	3750	5140	2940	3160	4220	4980	5070	C11621	--
pmf0557	327	171	6.12	350.034	[M]-	Acid orange 20	Alkaloids	106000	106000	86400	91200	140000	64100	67000	95500	90700	91700	92200	109000	104000	98600	95700	C19371	--
pmf0570	419.1	257	3.8	418.126	[M+H]+	Liquiritin	Flavonoid	2780000	3450000	2770000	3190000	1390000	2630000	2750000	2750000	3720000	6630000	3590000	1770000	3280000	3140000	3020000	C16978	--
pmf0574	395	359	3.46	396.015	[M-H]-	Sucralose	Carbohydrates	40800	31900	22500	32100	31500	49300	9590	13300	20600	20300	18400	24000	29000	28200	23000	C12285	--
pmf0578	191	111	1.27	192.027	[M-H]-	Citric acid monohydrate	Organic acids and derivatives	9450000	8550000	5940000	7060000	7340000	7990000	10600000	8310000	7260000	8470000	7980000	9260000	7810000	7870000	7520000	--	--
pmf0587	132	88	0.78	133.038	[M-H]-	Aspartic acid	Amino acid and derivatives	650000	629000	514000	888000	828000	804000	663000	739000	803000	799000	826000	865000	744000	734000	785000	C16433	--
pmf0589	146	102	0.77	147.053	[M-H]-	Glutamic acid	Amino acid and derivatives	8240000	8220000	8480000	10900000	8150000	9190000	7370000	4630000	8520000	8900000	6550000	6020000	8140000	7870000	8270000	--	--
pmf0591	149.16	102.8	5.38	148.16	[M+H]+	Cinnamic acid	Phenylpropanoids	1030000	236000	393000	474000	892000	785000	735000	1450000	2100000	695000	1530000	911000	1010000	957000	887000	C10438	--
pmf0593	118.15	55.1	0.84	117.15	[M+H]+	D-(-)-Valine	Amino acid and derivatives	56800000	47400000	37600000	52800000	47900000	55000000	37700000	40100000	38500000	48000000	51800000	47400000	51000000	48600000	46600000	C06417	--
pmf0594	166.19	77	1.89	165.19	[M+H]+	D-(+)-Phenylalanine	Amino acid and derivatives	3460000	3030000	2870000	3590000	3570000	3590000	2800000	3610000	3100000	4040000	3780000	3780000	3630000	3530000	3610000	C02265	ko00360
pmf0596	252.24	69	1.94	251.24	[M+H]+	Cordycepin	Nucleotide and derivates	149000	95300	95500	135000	147000	146000	75100	92500	87400	100000	130000	124000	110000	123000	120000	C08431	--
pmf0598	135.125	99.8	12.49	136.125	[M-H]-	(+)-alpha-Pinene	Terpene	12800	9900	11600	12100	12500	13900	11100	12900	16500	12200	12800	10200	9050	12600	16500	C06306	--
pmf0604	205.188	149	9.67	204.188	[M+H]+	β-Caryophyllene	Terpene	31300000	26700000	32200000	25400000	28200000	29200000	17800000	13600000	15300000	18600000	17700000	18100000	21100000	21500000	22400000	C09629	ko00909,ko01100,ko01110
pmf0605	355.147	102.8	8.45	354.147	[M+H]+	Notopterol	Phenylpropanoids	22600	31800	25600	22900	24800	27900	24900	22500	25000	23800	27600	27500	23500	19600	25600	C17499	--
pmf0606	177.048	133.1	7.18	178.048	[M-H]-	Pectin (Technical Grade)	Others	171000	265000	333000	173000	189000	301000	286000	181000	614000	272000	291000	233000	264000	257000	261000	--	--
pmf0611	209.089	76.9	8.4	208.089	[M+H]+	Chalcone	Flavonoid	15300	14700	10200	12100	15000	19400	13200	15300	16300	12800	14200	16300	10900	10800	13200	C01484	--
pmf0613	155.136	114	12.37	154.136	[M+H]+	α-Terpineol	Terpene	319000	340000	281000	484000	427000	473000	577000	370000	411000	318000	356000	412000	383000	262000	453000	C16772	--
pmf0616	697.1	535.1	3	697.1	Protonated	Malvidin 3-acetyl-5-diglucoside	Anthocyanins	527000	495000	450000	254000	416000	350000	112000	243000	228000	267000	208000	332000	350000	428000	408000	--	--
pmf0617	787.23	463.4	2.39	787.23	Protonated	Peonidin 3-sophoroside-5-glucoside.	Anthocyanins	1230000	775000	1080000	1140000	1050000	778000	983000	1050000	1360000	1280000	1210000	1380000	842000	1350000	956000	--	--
pmf0619	963.28	301.1	3.35	963.28	Protonated	Peonidin 3-feruloylsophoroside-5-glucoside.	Anthocyanins	6250	11200	25400	19200	17900	12500	13500	14400	23700	18800	17400	13000	14700	13000	15100	--	--
