# Supplementary material for: Integrated Transcriptomics and Metabolomics Analysis of the Fructan Metabolism Response to Low-Temperature Stress in Garlic
Source: Genes (Basel). 2023 Jun 19;14(6):1290. doi: 10.3390/genes14061290 (PMC10298409; doi:10.3390/genes14061290)
Supplement: Supplementary file 1 [file genes-14-01290-s001.zip › supplementary materials/Table S6.xlsx]

## Sheet: Sheet1
Index	Compounds	Class	MCK_vs_MDT1	MCK_vs_MDT5	MCK01	MCK02	MCK03	MDT11	MDT12	MDT13	MDT51	MDT52	MDT53	cpd_ID	kegg_map
pmb0149	MAG (18:4) isomer1	Lipids	TRUE	TRUE	275000	79000	80800	83000	46500	72000	28000	23700	43200	--	--
pmb0242	Sinapoylcholine	Alkaloids	TRUE	TRUE	57100	28900	26500	18200	12200	19100	3350	10900	9990	C00933	ko00940
pmb0592	Chrysoeriol O-hexosyl-O-rutinoside	Flavone	TRUE	TRUE	9	9	9	55000	65400	94300	107000	86000	76000	--	--
pmb0713	Tricin 7-O-hexosyl-O-hexoside	Flavone	TRUE	TRUE	4520	7520	16000	9	9	9	11500	24400	35000	--	--
pmb0744	Tricin O-phenylformic acid	Flavone	TRUE	TRUE	9	9	9	8400	5690	4050	7420	9100	8470	--	--
pmb0758	Anisic acid O-feruloyl hexoside	Organic acids and derivatives	TRUE	TRUE	9	9	9	25700	26400	20800	24700	62900	36700	--	--
pmb0824	Syringic acid O-feruloyl-O-hexoside	Organic acids and derivatives	TRUE	TRUE	8000	6880	5520	9	9	9	25800	21900	27200	--	--
pmb2871	2,5-dihydroxy benzoic acid O-hexside	Organic acids and derivatives	TRUE	TRUE	816000	145000	154000	159000	86000	75800	75700	113000	68000	--	--
pmb2928	Gallic acid O-Hexoside	Organic acids and derivatives	TRUE	TRUE	164000	11900	18400	19200	5680	6130	9	9	9	--	--
pmb2978	Apigenin O-hexosyl-O-pentoside	Flavone	TRUE	TRUE	5470	13000	4840	11700	16100	21400	30900	22400	28400	--	--
pmb2988	Luteolin O-hexosyl-O-gluconic acid	Flavone	TRUE	TRUE	9	9	9	6920	16500	13000	92600	68300	57200	--	--
pmb3058	Quinic acid O-glucuronic acid	Organic acids and derivatives	TRUE	TRUE	34000	35500	32100	16600	15000	9180	6230	10700	14500	--	--
pme0307	Resveratrol	Phenylpropanoids	TRUE	TRUE	10800	34300	10200	7250	5040	4990	3980	4580	3610	C03582	ko00945,ko01110
pme0379	Apigenin	Flavone	TRUE	TRUE	392000	347000	240000	304000	1220000	1040000	1550000	2200000	2180000	C01477	ko00941,ko00943,ko00944,ko01100,ko01110
pme1299	Dl-3,4-Dihydroxymandelic acid	Organic acids and derivatives	TRUE	TRUE	128000	436000	275000	108000	154000	70000	133000	99600	127000	C05580	ko00350,ko01100
pme1578	Genistein (4',5,7-Trihydroxyisoflavone)	Isoflavone	TRUE	TRUE	9	9	9	1070	5600	3280	7040	6200	7740	C06563	ko00943,ko01110
pme1590	Isorhamnetin	Flavonol	TRUE	TRUE	159000	193000	154000	140000	531000	359000	544000	745000	682000	C10084	--
pme1605	Kaempferol 3-O-robinobioside (Biorobin)	Flavonol	TRUE	TRUE	9	9	9	26900	62600	50000	157000	52000	95500	--	--
pme2380	A-Ketoglutaric acid	Organic acids and derivatives	TRUE	TRUE	246000	445000	633000	200000	76600	101000	128000	82700	37500	--	--
pme2427	N-Acetyl-L-tyrosine	Amino acid and derivatives	TRUE	TRUE	29700	24000	16600	49100	61900	59400	72600	79000	82700	--	--
pme2954	Quercetin	Flavonol	TRUE	TRUE	26600	39600	24600	37600	93300	63700	178000	222000	223000	C00389	ko00941,ko00944,ko01100,ko01110
pme3143	6-Hydroxy-4-methylcoumarin	Phenylpropanoids	TRUE	TRUE	9	9	9	27300	21300	13700	32000	23600	18700	--	--
pme3256	Delphinidin 3-O-rutinoside (Tulipanin)	Anthocyanins	TRUE	TRUE	63900	112000	131000	216000	234000	297000	2310000	1540000	1490000	C16315	ko00942
pme3401	Syringetin	Flavonol	TRUE	TRUE	9	9	9	1970	3790	2690	10100	10800	14700	C11620	ko00944
pmf0413	Propyl gallate	Organic acids and derivatives	TRUE	TRUE	9	9	9	24700	25700	29900	15800	15300	10800	C11155	--
pmf0439	Dihydrocapsaicin	Alkaloids	TRUE	TRUE	9	9	9	2570	2610	2510	4550	4430	5510	C16952	--
